# Supplementary material for: Interpretation of Appearance: The Effect of Facial Features on First Impressions and Personality
Source: PLoS One. 2014 Sep 18;9(9):e107721. doi: 10.1371/journal.pone.0107721 (PMC4169442; doi:10.1371/journal.pone.0107721)
Supplement: File S1 — Supporting Information. Table S1, questions used for the Ratings. Table S2, participant information. Table S3, scores given in the Ratings. Table S4, PCA scores for women with participants in columns. Table S5, PCA scores for men with participants in columns. Table S6, validation questions. Table S7, validation participant information. Table S8, scores given in the validation. (ZIP) [file pone.0107721.s005.zip]

Archive with 22 entries (19 files):
- File_S1/
- File_S1/.DS_Store
- __MACOSX/
- __MACOSX/File_S1/
- __MACOSX/File_S1/._.DS_Store
- File_S1/Table_S1_questions_ratings.tsv
- __MACOSX/File_S1/._Table_S1_questions_ratings.tsv
- File_S1/Table_S2_participant_info.txt
- __MACOSX/File_S1/._Table_S2_participant_info.txt
- File_S1/Table_S3_answers_ratings.txt
- __MACOSX/File_S1/._Table_S3_answers_ratings.txt
- File_S1/Table_S4_PCAscores_women128.csv
- __MACOSX/File_S1/._Table_S4_PCAscores_women128.csv
- File_S1/Table_S5_PCAscores_men116.csv
- __MACOSX/File_S1/._Table_S5_PCAscores_men116.csv
- File_S1/Table_S6_questions_validation.tsv
- __MACOSX/File_S1/._Table_S6_questions_validation.tsv
- File_S1/Table_S7_participant_info_validation.tsv
- __MACOSX/File_S1/._Table_S7_participant_info_validation.tsv
- File_S1/Table_S8_answers_validation.tsv
- __MACOSX/File_S1/._Table_S8_answers_validation.tsv
- __MACOSX/._File_S1
