# Supplementary material for: Interpretation of Appearance: The Effect of Facial Features on First Impressions and Personality
Source: PLoS One. 2014 Sep 18;9(9):e107721. doi: 10.1371/journal.pone.0107721 (PMC4169442; doi:10.1371/journal.pone.0107721)
Supplement: File S1 — Supporting Information. Table S1, questions used for the Ratings. Table S2, participant information. Table S3, scores given in the Ratings. Table S4, PCA scores for women with participants in columns. Table S5, PCA scores for men with participants in columns. Table S6, validation questions. Table S7, validation participant information. Table S8, scores given in the validation. (ZIP) [file pone.0107721.s005.zip › File_S1/Table_S1_questions_ratings.tsv]

Question nr.	Question	Lower scale	Upper scale
1	How trustworthy does this person look?	Not trustworthy at all	Very trustworthy
2	How dominating does this person look?	Not dominating at all	Very dominating
3	How friendly does this person look?	Not friendly at all	Very friendly
4	How adventurous does this person look?	Not adventurous at all	Very adventurous
5	How extrovert does this person look?	Not extrovert at all	Very extrovert
6	How emotionally stable does this person look?	Not emotionally stable at all	Very emotionally stable
7	How temperamental does this person seem to be?	Not temperamental at all	Very temperamental
8	How responsible does this person seem to be?	Not responsible at all	Very responsible
9	How attractive do you find this person to be?	Not attractive at all	Very attractive
10	How intelligent does this person look?	Not intelligent at all	Very intelligent
11	How physically healthy does this person look?	Not physically healthy at all Very physically healthy
12	How masculine does this person look compared to a person of the same gender?	Very feminine	Very masculine
