# Supplementary material for: Interpretation of Appearance: The Effect of Facial Features on First Impressions and Personality
Source: PLoS One. 2014 Sep 18;9(9):e107721. doi: 10.1371/journal.pone.0107721 (PMC4169442; doi:10.1371/journal.pone.0107721)
Supplement: File S1 — Supporting Information. Table S1, questions used for the Ratings. Table S2, participant information. Table S3, scores given in the Ratings. Table S4, PCA scores for women with participants in columns. Table S5, PCA scores for men with participants in columns. Table S6, validation questions. Table S7, validation participant information. Table S8, scores given in the validation. (ZIP) [file pone.0107721.s005.zip › File_S1/Table_S2_participant_info.txt]

p_id	age	height	shoulder	siblings	whichchild	gender
1	26	169	44	2	1	0
2	20	168	40	1	1	0
3	28	166	39	4	1	0
4	29	177	45	1	1	1
5	23	167	39	0	1	0
6	22	174	38	2	1	0
7	24	195	44	3	3	1
8	24	171	43	2	3	1
9	28	163	43	1	2	1
10	26	190	48	3	2	1
11	26	194	45	0	1	1
12	23	186	41	2	1	1
13	27	168	47	2	1	0
14	21	186	48	2	3	1
15	21	172	46	3	4	0
16	21	187	39	3	1	1
17	24	169	38	1	2	0
18	25	165	40	1	2	0
19	24	178	41	1	2	0
20	24	190	44	1	2	1
21	25	193	46	2	3	1
22	22	178	38	2	3	0
23	23	180	41	1	2	1
24	33	173	37	1	2	0
25	28	191	48	2	1	1
26	28	169	39	3	2	0
27	27	179	44	1	2	1
28	28	187	44	4	2	1
29	29	156	38	3	1	0
30	23	183	44	2	1	1
31	22	179	43	1	1	1
32	23	179	40	2	1	1
33	25	171	41	1	2	0
34	21	163	37	2	2	0
35	27	167	38	1	1	0
36	25	168	37	2	2	0
37	28	168	38	2	2	0
38	30	160	38	4	3	0
39	22	180	40	2	2	0
40	24	173	39	3	2	0
41	21	172	42	3	4	0
42	31	164	45	4	3	0
43	22	190	51	1	1	1
44	26	192	49	1	2	1
45	27	187	50	2	3	1
46	23	170	43	0	1	0
47	20	166	43	2	1	0
48	25	181	45	1	1	1
49	22	192	50	1	1	1
50	25	166	42	3	1	0
51	26	180	45	1	1	1
52	22	167	44	1	1	0
53	22	167	42	4	5	0
54	24	178	45	2	2	1
55	22	171	43	0	1	0
56	23	170	46	0	1	0
57	26	174	43	1	1	0
58	21	183	48	2	1	1
59	24	168	39	2	2	0
60	22	183	47	3	3	1
61	23	182	40	1	1	0
62	35	192	54	3	2	1
63	26	185	48	1	2	1
64	24	166	42	1	1	0
65	30	171	43	1	1	0
66	27	174	40	2	3	0
67	23	179	42	2	1	0
68	26	196	46	0	1	1
69	22	182	44	2	2	1
70	21	165	42	1	2	0
71	28	162	39	1	2	0
72	26	176	44	1	1	1
73	30	181	45	1	2	1
74	26	164	40	2	3	0
75	24	168	42	2	2	0
76	21	178	45	0	1	1
77	23	176	45	2	2	1
78	24	170	42	1	1	0
79	29	177	46	2	1	1
80	26	155	41	4	4	0
81	22	169	40	1	1	0
82	24	170	42	4	1	0
83	25	173	42	2	1	0
84	20	172	46	1	1	0
85	23	183	47	1	2	1
86	22	180	46	2	3	1
87	22	164	44	2	1	0
88	24	161	41	1	1	0
89	22	170	45	4	2	0
90	25	186	51	4	1	1
91	21	165	42	2	3	0
92	24	178	45	1	1	1
93	25	171	43	2	3	0
94	23	183	48	1	1	1
95	21	166	42	1	2	0
96	22	184	44	2	1	1
97	25	178	47	2	2	0
98	25	166	47	3	1	0
99	25	178	41	1	1	0
100	25	185	48	2	2	1
101	25	178	45	2	1	1
102	22	192	47	2	3	1
103	20	193	48	1	1	1
104	23	162	42	1	2	0
105	22	173	50	3	3	1
106	29	167	45	1	1	0
107	21	175	42	2	3	0
108	28	165	41	1	2	0
109	22	176	43	2	1	0
110	22	177	48	1	2	1
111	24	185	50	2	1	1
112	22	188	45	1	2	1
113	24	177	43	4	5	0
114	22	164	44	2	1	0
115	22	184	50	2	1	1
116	21	163	41	1	1	0
117	21	168	41	2	1	0
118	20	170	43	1	1	1
119	33	180	46	0	1	1
120	24	170	40	1	2	0
121	25	170	41	1	1	0
122	22	157	41	1	2	0
123	20	166	46	1	2	0
124	28	191	49	1	1	1
125	21	170	42	5	1	0
126	24	183	48	0	1	1
127	25	158	42	3	2	0
128	23	170	44	2	2	0
129	30	167	44	1	1	1
130	31	187	48	1	2	1
131	31	177	42	1	1	0
132	31	165	42	1	1	0
133	25	165	44	1	1	0
134	23	174	42	2	2	0
135	25	183	48	1	2	1
136	27	185	45	2	2	1
137	29	182	51	1	1	1
138	22	175	46	1	1	1
139	21	166	42	1	2	0
140	23	175	47	2	3	1
141	23	187	45	1	1	1
142	21	190	48	1	1	1
143	29	183	48	0	1	1
144	23	173	45	2	3	1
145	22	171	43	1	2	0
146	23	162	40	1	1	0
147	22	181	46	1	2	1
148	27	185	50	1	1	1
149	25	181	44	3	3	1
150	24	190	51	1	2	1
151	22	178	47	2	3	1
152	21	185	48	1	2	1
153	21	156	40	3	1	0
154	22	165	43	2	1	0
155	22	177	46	1	2	0
156	21	173	38	1	1	0
157	23	164	37	1	2	0
158	23	169	39	1	2	0
159	30	156	36	2	2	0
160	22	170	40	5	2	0
161	27	173	40	0	1	0
162	23	175	38	1	2	0
163	21	169	37	3	3	0
164	22	186	46	1	1	1
165	27	157	38	2	1	0
166	28	180	43	1	2	1
167	25	163	38	2	1	0
168	38	182	52	1	1	1
169	29	180	48	2	2	1
170	27	179	49	2	2	1
171	24	173	43	2	2	0
172	24	173	43	0	1	0
173	28	190	49	0	1	1
174	21	176	47	3	1	1
175	29	173	46	2	3	0
176	24	190	50	3	1	1
177	23	171	42	0	1	0
178	24	173	41	2	2	0
179	21	187	49	2	3	1
180	26	172	43	1	1	0
181	26	164	40	4	3	0
182	23	187	47	2	1	1
183	22	175	43	1	2	0
184	26	166	41	2	3	0
185	30	163	41	2	1	0
186	24	167	40	2	1	0
187	24	181	47	2	3	1
188	23	188	49	2	3	1
189	23	171	42	3	2	0
190	21	182	48	1	1	1
191	21	187	51	1	1	1
192	22	181	45	3	1	1
194	23	198	47	0	1	1
195	23	167	42	1	1	0
196	23	183	47	3	2	1
197	33	171	41	1	2	0
198	25	166	43	0	1	0
199	21	185	51	1	1	1
200	23	175	42	1	1	0
201	26	184	43	2	1	1
202	22	189	44	1	1	1
203	25	182	41	1	1	1
204	22	167	40	3	1	0
205	20	170	40	1	1	0
206	26	167	41	1	2	0
207	26	161	39	1	2	0
208	32	168	42	2	2	1
209	24	172	42	1	1	0
210	24	184	43	1	2	1
211	24	185	46	2	3	1
212	26	166	45	0	1	0
213	23	185	45	1	1	1
214	21	175	42	2	2	0
215	25	182	48	1	1	1
216	23	196	47	0	1	1
217	21	187	44	2	2	1
218	21	164	41	1	1	0
219	23	180	48	1	2	1
220	28	160	40	2	1	0
221	26	173	42	1	1	0
222	23	187	45	2	1	1
223	32	179	46	1	1	1
224	27	180	46	1	2	1
225	25	183	47	1	2	1
226	23	168	41	1	2	0
227	22	200	50	2	1	1
228	21	166	43	3	3	0
229	21	180	46	4	5	1
230	21	162	43	2	3	0
231	33	178	50	3	2	1
232	30	172	47	2	1	1
233	22	180	45	3	3	1
234	23	179	42	2	1	1
235	24	174	42	1	1	0
236	28	181	46	2	3	1
237	22	182	47	2	1	1
238	31	181	44	2	2	0
239	31	184	44	1	2	1
240	27	179	40	3	2	0
241	26	179	43	5	2	1
242	25	165	39	1	2	0
243	27	178	40	2	3	0
244	29	158	36	2	2	0
245	33	182	42	2	3	1
