# Supplementary material for: Interpretation of Appearance: The Effect of Facial Features on First Impressions and Personality
Source: PLoS One. 2014 Sep 18;9(9):e107721. doi: 10.1371/journal.pone.0107721 (PMC4169442; doi:10.1371/journal.pone.0107721)
Supplement: File S1 — Supporting Information. Table S1, questions used for the Ratings. Table S2, participant information. Table S3, scores given in the Ratings. Table S4, PCA scores for women with participants in columns. Table S5, PCA scores for men with participants in columns. Table S6, validation questions. Table S7, validation participant information. Table S8, scores given in the validation. (ZIP) [file pone.0107721.s005.zip › File_S1/Table_S3_answers_ratings.txt]

user_id	question_id	photo_user_id	score	gender_user	gender_photo
181	4	49	6	0	1
181	4	86	7	0	1
181	4	163	7	0	0
181	4	157	6	0	0
181	4	23	4	0	1
181	4	106	4	0	0
181	4	73	4	0	1
181	4	182	6	0	1
181	4	113	5	0	0
181	4	136	4	0	1
181	4	164	4	0	1
217	4	9	5	1	1
181	4	13	3	0	0
181	4	101	3	0	1
217	4	202	2	1	1
181	4	1	5	0	0
217	4	69	6	1	1
181	4	47	6	0	0
217	4	98	3	1	0
181	4	243	4	0	0
181	4	31	2	0	1
181	4	141	2	0	1
181	4	218	5	0	0
217	4	149	6	1	1
181	4	201	3	0	1
159	11	73	3	0	1
217	4	71	6	1	0
181	2	218	7	0	0
217	4	81	3	1	0
159	11	96	3	0	1
181	2	13	7	0	0
181	2	1	4	0	0
217	4	14	7	1	1
181	2	31	3	0	1
159	11	154	7	0	0
181	2	163	4	0	0
217	4	190	5	1	1
181	2	73	6	0	1
217	4	64	4	1	0
159	11	83	7	0	0
181	2	201	4	0	1
217	4	177	6	1	0
159	11	170	4	0	1
181	2	243	4	0	0
159	11	93	7	0	0
217	4	218	6	1	0
181	2	182	5	0	1
159	11	121	7	0	0
217	4	44	3	1	1
181	2	136	5	0	1
159	11	6	6	0	0
181	2	106	4	0	0
217	4	225	7	1	1
159	11	142	6	0	1
181	2	164	4	0	1
217	4	83	4	1	0
181	2	113	8	0	0
159	11	38	3	0	0
181	2	101	4	0	1
217	4	170	5	1	1
181	2	47	4	0	0
217	4	111	6	1	1
159	11	12	6	0	1
181	2	23	3	0	1
217	4	165	6	1	0
159	11	103	3	0	1
181	2	141	3	0	1
181	2	86	4	0	1
159	11	51	8	0	1
181	2	49	4	0	1
217	4	140	7	1	1
176	10	61	5	1	0
159	11	190	7	0	1
159	11	124	8	0	1
181	2	157	5	0	0
217	4	196	5	1	1
159	11	58	8	0	1
159	11	67	8	0	0
181	1	31	5	0	1
159	11	79	6	0	1
181	1	106	5	0	0
159	11	197	3	0	0
159	11	107	5	0	0
181	1	73	4	0	1
217	12	170	7	1	1
181	1	1	7	0	0
181	1	218	5	0	0
217	12	149	4	1	1
181	1	141	4	0	1
181	1	86	7	0	1
181	1	163	8	0	0
159	6	96	5	0	1
217	12	218	6	1	0
181	1	136	5	0	1
159	6	124	7	0	1
217	12	9	5	1	1
181	1	23	4	0	1
176	10	172	6	1	0
181	1	201	6	0	1
217	12	44	6	1	1
159	6	12	5	0	1
181	1	101	7	0	1
176	10	227	3	1	1
159	6	38	7	0	0
181	1	113	5	0	0
217	12	190	5	1	1
181	1	47	5	0	0
176	10	149	5	1	1
181	1	49	3	0	1
159	6	51	7	0	1
217	12	202	6	1	1
176	10	236	7	1	1
181	1	182	7	0	1
159	6	73	2	0	1
176	10	36	7	1	0
181	1	157	7	0	0
159	6	103	3	0	1
217	12	196	7	1	1
181	1	243	5	0	0
176	10	17	2	1	0
159	6	170	5	0	1
159	6	79	7	0	1
176	10	142	3	1	1
217	12	140	8	1	1
181	1	164	4	0	1
181	1	13	3	0	0
176	10	9	8	1	1
159	6	142	5	0	1
176	10	72	3	1	1
159	6	121	6	0	0
217	12	83	5	1	0
176	10	77	8	1	1
217	12	64	7	1	0
25	7	173	6	1	1
176	10	98	7	1	0
181	9	106	5	0	0
159	6	107	5	0	0
176	10	24	4	1	0
181	9	164	5	0	1
25	7	58	3	1	1
159	6	6	4	0	0
181	9	243	4	0	0
25	7	64	8	1	0
176	10	15	2	1	0
217	12	69	8	1	1
181	9	86	7	0	1
25	7	86	5	1	1
159	6	197	3	0	0
176	10	8	7	1	1
25	7	38	4	1	0
176	10	43	1	1	1
181	9	1	7	0	0
217	12	71	3	1	0
25	7	10	7	1	1
217	12	98	6	1	0
176	10	63	5	1	1
25	7	66	4	1	0
159	6	93	4	0	0
217	12	81	3	1	0
25	7	82	2	1	0
181	9	201	6	0	1
159	6	190	4	0	1
217	12	225	7	1	1
176	10	26	6	1	0
25	7	94	3	1	1
181	9	141	4	0	1
25	7	47	2	1	0
181	9	218	8	0	0
165	11	71	9	0	0
176	10	90	4	1	1
159	6	67	6	0	0
165	11	230	7	0	0
217	12	111	8	1	1
181	9	49	4	0	1
25	7	11	2	1	1
159	6	58	6	0	1
176	10	152	3	1	1
165	11	229	6	0	1
181	9	182	8	0	1
25	7	45	6	1	1
217	12	177	5	1	0
159	6	83	3	0	0
181	9	113	7	0	0
165	11	83	9	0	0
25	7	178	3	1	0
217	12	14	8	1	1
25	7	80	4	1	0
217	12	165	4	1	0
159	6	154	9	0	0
165	11	87	7	0	0
25	7	128	3	1	0
165	11	184	7	0	0
25	7	241	4	1	1
217	8	44	7	1	1
25	7	51	5	1	1
165	11	232	8	0	1
217	8	218	7	1	0
181	9	73	4	0	1
181	9	157	5	0	0
165	11	101	5	0	1
159	3	58	5	0	1
217	8	190	5	1	1
25	7	195	3	1	0
181	9	163	9	0	0
159	3	197	5	0	0
217	8	140	6	1	1
25	7	54	6	1	1
25	7	68	8	1	1
181	9	101	4	0	1
217	8	170	4	1	1
165	11	106	7	0	0
159	3	154	4	0	0
165	11	16	9	0	1
217	8	71	8	1	0
159	3	67	6	0	0
181	9	13	6	0	0
165	11	10	5	0	1
159	3	38	6	0	0
217	8	69	7	1	1
181	9	23	5	0	1
159	3	6	6	0	0
25	3	82	7	1	0
165	11	175	7	0	0
217	8	165	4	1	0
159	3	12	5	0	1
181	9	31	5	0	1
165	11	161	6	0	0
217	8	111	6	1	1
25	3	38	6	1	0
25	3	45	4	1	1
165	11	211	7	0	1
181	9	136	4	0	1
217	8	9	7	1	1
181	9	47	8	0	0
25	3	47	7	1	0
165	11	197	6	0	0
217	8	83	7	1	0
25	3	128	6	1	0
165	11	169	8	0	1
181	6	106	5	0	0
165	11	112	6	0	1
25	3	86	4	1	1
217	8	149	4	1	1
181	6	141	6	0	1
25	3	241	6	1	1
165	11	133	8	0	0
217	8	225	3	1	1
181	6	86	8	0	1
25	3	94	3	1	1
159	3	121	6	0	0
181	6	113	8	0	0
217	8	98	8	1	0
25	3	11	4	1	1
181	6	136	7	0	1
159	3	190	7	0	1
181	6	157	7	0	0
217	8	64	6	1	0
25	3	54	5	1	1
181	6	101	3	0	1
217	8	14	4	1	1
159	3	51	8	0	1
165	11	168	3	0	1
159	3	107	8	0	0
217	8	81	3	1	0
25	3	10	1	1	1
181	6	47	6	0	0
159	3	170	8	0	1
217	8	202	3	1	1
165	11	37	7	0	0
159	3	93	7	0	0
25	3	195	7	1	0
181	6	49	7	0	1
25	3	80	5	1	0
181	6	201	7	0	1
159	3	103	1	0	1
181	6	164	5	0	1
25	3	68	4	1	1
159	3	83	8	0	0
25	3	178	8	1	0
25	3	64	2	1	0
217	8	196	5	1	1
159	3	73	2	0	1
217	8	177	7	1	0
181	6	73	5	0	1
25	3	58	6	1	1
159	3	142	5	0	1
181	6	31	4	0	1
25	3	173	5	1	1
181	6	218	7	0	0
25	3	51	7	1	1
159	3	96	7	0	1
181	6	243	6	0	0
217	11	177	6	1	0
25	3	66	5	1	0
159	3	124	8	0	1
181	6	1	5	0	0
159	3	79	8	0	1
181	6	182	7	0	1
217	11	83	4	1	0
25	5	38	2	1	0
217	11	69	8	1	1
181	6	163	7	0	0
25	5	45	3	1	1
217	11	149	7	1	1
159	9	142	2	0	1
159	9	170	2	0	1
25	5	195	5	1	0
217	11	202	3	1	1
25	5	64	6	1	0
25	5	86	3	1	1
217	11	196	5	1	1
181	6	23	3	0	1
25	5	178	7	1	0
217	11	98	4	1	0
181	6	13	3	0	0
159	9	67	7	0	0
25	5	10	2	1	1
165	5	211	7	0	1
217	11	225	3	1	1
159	9	79	6	0	1
165	5	169	9	0	1
181	8	218	6	0	0
25	5	173	4	1	1
159	9	38	5	0	0
217	11	14	8	1	1
181	8	182	7	0	1
25	5	47	5	1	0
217	11	170	8	1	1
181	8	163	7	0	0
159	9	107	5	0	0
165	5	87	4	0	0
25	5	80	3	1	0
217	11	9	4	1	1
165	5	230	4	0	0
25	5	58	6	1	1
181	8	23	7	0	1
159	9	51	5	0	1
217	11	165	3	1	0
25	5	82	4	1	0
159	9	83	5	0	0
159	9	6	3	0	0
217	11	81	6	1	0
25	5	54	3	1	1
165	5	229	3	0	1
25	5	66	6	1	0
165	5	197	3	0	0
25	5	68	4	1	1
159	9	121	6	0	0
217	11	71	6	1	0
165	5	10	2	0	1
25	5	51	6	1	1
159	9	154	8	0	0
25	5	128	7	1	0
217	11	64	3	1	0
159	9	197	2	0	0
25	5	241	6	1	1
159	9	103	1	0	1
217	11	44	5	1	1
165	5	106	5	0	0
25	5	11	1	1	1
159	9	96	1	0	1
217	11	190	3	1	1
165	5	101	5	0	1
25	5	94	3	1	1
217	11	140	7	1	1
159	9	58	3	0	1
217	11	218	5	1	0
194	3	74	7	1	0
25	2	86	8	1	1
217	11	111	8	1	1
159	9	190	2	0	1
25	2	66	6	1	0
181	8	73	7	0	1
197	9	226	8	0	0
194	3	229	5	1	1
159	9	93	4	0	0
181	8	49	3	0	1
25	2	38	7	1	0
217	3	81	8	1	0
159	9	124	7	0	1
181	8	101	4	0	1
165	5	37	3	0	0
194	3	68	6	1	1
159	9	73	1	0	1
217	3	64	2	1	0
25	2	94	6	1	1
181	8	13	5	0	0
165	5	16	7	0	1
194	3	83	6	1	0
159	9	12	2	0	1
217	3	71	6	1	0
25	2	11	4	1	1
165	5	83	5	0	0
181	8	86	4	0	1
217	3	165	7	1	0
165	5	71	8	0	0
25	2	195	3	1	0
194	3	177	7	1	0
181	8	47	6	0	0
217	3	190	4	1	1
217	3	202	2	1	1
181	8	1	8	0	0
25	2	51	6	1	1
194	3	210	6	1	1
181	8	106	7	0	0
25	2	58	3	1	1
165	5	232	7	0	1
217	3	14	4	1	1
25	2	64	8	1	0
181	8	164	4	0	1
159	1	197	5	0	0
25	2	10	2	1	1
217	3	225	7	1	1
194	3	219	7	1	1
25	2	45	4	1	1
217	3	218	2	1	0
25	2	82	3	1	0
194	3	245	7	1	1
217	3	177	5	1	0
194	3	243	7	1	0
159	1	154	3	0	0
181	8	113	5	0	0
25	2	80	2	1	0
217	3	98	4	1	0
194	3	86	7	1	1
181	8	201	6	0	1
159	1	58	5	0	1
25	2	68	6	1	1
181	8	157	7	0	0
217	3	44	1	1	1
194	3	37	8	1	0
25	2	173	8	1	1
181	8	141	5	0	1
194	3	208	8	1	1
159	1	93	6	0	0
181	8	243	6	0	0
25	2	54	4	1	1
181	8	31	6	0	1
194	3	108	7	1	0
159	1	38	7	0	0
25	2	128	4	1	0
217	3	9	5	1	1
181	8	136	8	0	1
25	2	241	5	1	1
194	3	80	7	1	0
25	2	47	3	1	0
159	1	73	3	0	1
194	3	97	7	1	0
217	3	83	6	1	0
25	2	178	2	1	0
159	1	51	8	0	1
217	3	170	3	1	1
194	3	228	7	1	0
181	12	101	6	0	1
217	3	196	6	1	1
159	1	170	8	0	1
194	3	199	7	1	1
181	12	47	2	0	0
217	3	111	3	1	1
25	8	45	6	1	1
159	1	79	8	0	1
217	3	149	7	1	1
25	8	66	4	1	0
217	3	140	5	1	1
194	3	21	6	1	1
217	3	69	7	1	1
25	8	47	3	1	0
159	1	6	8	0	0
194	3	40	7	1	0
25	8	128	4	1	0
217	2	64	9	1	0
159	1	121	7	0	0
25	8	68	2	1	1
194	3	204	7	1	0
217	2	69	7	1	1
159	1	83	8	0	0
25	8	51	8	1	1
217	2	149	4	1	1
25	8	86	6	1	1
159	1	96	8	0	1
217	2	170	7	1	1
217	2	83	6	1	0
25	8	241	5	1	1
25	8	80	4	1	0
217	2	190	4	1	1
159	1	107	7	0	0
25	8	11	3	1	1
217	2	225	2	1	1
25	8	10	4	1	1
159	1	103	1	0	1
181	12	73	6	0	1
25	8	82	7	1	0
217	2	81	4	1	0
217	2	165	7	1	0
217	2	177	7	1	0
181	12	106	5	0	0
25	8	58	6	1	1
217	2	71	7	1	0
159	1	190	8	0	1
25	8	94	8	1	1
181	12	86	8	0	1
217	2	202	3	1	1
159	1	142	8	0	1
25	8	64	3	1	0
217	2	196	6	1	1
217	2	218	8	1	0
25	8	173	9	1	1
217	2	98	8	1	0
181	12	1	1	0	0
159	1	67	7	0	0
25	8	195	7	1	0
217	2	9	7	1	1
25	8	38	5	1	0
181	12	243	3	0	0
217	2	140	7	1	1
159	1	12	1	0	1
181	12	218	1	0	0
240	1	25	4	0	1
25	8	54	2	1	1
181	12	136	8	0	1
159	1	124	9	0	1
25	8	178	6	1	0
217	2	111	5	1	1
181	12	31	7	0	1
240	1	243	5	0	0
217	2	44	8	1	1
181	12	163	1	0	0
217	2	14	7	1	1
181	12	182	9	0	1
181	12	157	2	0	0
240	1	165	7	0	0
159	8	51	8	0	1
181	12	23	8	0	1
217	5	64	3	1	0
25	6	38	3	1	0
217	5	83	6	1	0
159	8	142	8	0	1
181	12	164	9	0	1
25	6	51	8	1	1
217	5	81	6	1	0
181	12	201	7	0	1
240	1	36	4	0	0
159	8	190	5	0	1
181	12	13	3	0	0
240	1	204	7	0	0
217	5	218	4	1	0
25	6	64	1	1	0
181	12	49	8	0	1
217	5	177	7	1	0
159	8	197	9	0	0
181	12	113	2	0	0
25	6	80	2	1	0
217	5	71	8	1	0
181	12	141	7	0	1
159	8	96	7	0	1
240	1	192	7	0	1
217	5	165	8	1	0
25	6	86	7	1	1
25	6	54	3	1	1
217	5	69	4	1	1
240	1	168	7	0	1
159	8	107	8	0	0
25	6	11	2	1	1
240	1	206	7	0	0
159	8	103	3	0	1
25	6	82	3	1	0
240	1	20	8	0	1
217	5	140	7	1	1
25	6	128	4	1	0
217	5	196	3	1	1
240	1	62	3	0	1
159	8	83	8	0	0
217	5	225	8	1	1
181	11	47	7	0	0
240	1	197	6	0	0
25	6	68	5	1	1
159	8	12	5	0	1
181	11	182	8	0	1
25	6	58	6	1	1
159	8	58	7	0	1
217	5	111	2	1	1
25	6	10	7	1	1
217	5	170	3	1	1
181	11	101	3	0	1
25	6	173	8	1	1
21	10	122	6	1	0
25	6	241	6	1	1
217	5	98	4	1	0
194	5	243	6	1	0
25	6	45	9	1	1
159	8	73	4	0	1
217	5	9	7	1	1
240	1	235	7	0	0
25	6	66	6	1	0
194	5	245	4	1	1
21	10	125	5	1	0
159	8	170	8	0	1
25	6	195	2	1	0
217	5	190	6	1	1
181	11	218	8	0	0
194	5	228	4	1	0
240	1	188	7	0	1
21	10	86	4	1	1
159	8	93	9	0	0
181	11	13	3	0	0
217	5	149	3	1	1
194	5	97	7	1	0
240	1	114	8	0	0
181	11	73	5	0	1
51	9	25	5	1	1
159	8	154	9	0	0
159	8	67	9	0	0
181	11	106	6	0	0
21	10	204	4	1	0
159	8	6	9	0	0
194	5	210	4	1	1
240	1	194	5	0	1
181	11	31	6	0	1
217	5	14	4	1	1
25	6	94	6	1	1
159	8	38	9	0	0
181	11	86	7	0	1
21	10	128	4	1	0
25	6	47	4	1	0
194	5	80	6	1	0
181	11	243	6	0	0
240	1	144	5	0	1
159	8	121	7	0	0
194	5	37	6	1	0
21	10	73	6	1	1
217	5	202	2	1	1
181	11	164	7	0	1
240	1	217	6	0	1
194	5	199	5	1	1
21	10	176	6	1	1
25	6	178	5	1	0
181	11	1	8	0	0
217	5	44	6	1	1
159	8	124	9	0	1
181	11	163	8	0	0
240	1	104	6	0	0
21	10	31	7	1	1
159	8	79	8	0	1
181	11	141	4	0	1
194	5	21	7	1	1
21	10	35	3	1	0
181	11	113	7	0	0
240	1	135	8	0	1
51	9	86	5	1	1
194	5	219	7	1	1
217	7	98	7	1	0
181	11	201	7	0	1
25	11	64	3	1	0
181	11	157	7	0	0
21	10	164	4	1	1
194	5	83	5	1	0
159	4	190	1	0	1
240	1	100	4	0	1
181	11	49	6	0	1
25	11	128	6	1	0
181	11	23	7	0	1
159	4	38	8	0	0
194	5	204	7	1	0
51	9	81	7	1	0
217	7	83	5	1	0
25	11	178	8	1	0
181	11	136	8	0	1
159	4	197	6	0	0
25	11	80	4	1	0
194	5	40	7	1	0
51	9	160	5	1	0
240	4	243	3	0	0
213	10	239	2	1	1
51	9	229	4	1	1
159	4	93	4	0	0
240	4	188	5	0	1
25	11	68	3	1	1
213	10	227	2	1	1
194	5	229	3	1	1
51	9	220	4	1	0
159	4	83	8	0	0
240	4	36	3	0	0
25	11	82	6	1	0
213	10	153	2	1	0
194	5	208	7	1	1
217	7	64	8	1	0
25	11	241	5	1	1
159	4	58	7	0	1
51	9	113	5	1	0
181	3	141	5	0	1
217	7	71	8	1	0
240	4	194	1	0	1
25	11	94	7	1	1
194	5	68	7	1	1
159	4	103	5	0	1
213	10	148	4	1	1
217	7	14	8	1	1
25	11	86	6	1	1
240	4	206	4	0	0
51	9	148	5	1	1
159	4	51	8	0	1
194	5	108	5	1	0
181	3	101	6	0	1
213	10	103	4	1	1
217	7	196	2	1	1
25	11	38	3	1	0
181	3	86	9	0	1
240	4	62	1	0	1
181	3	182	8	0	1
25	11	173	4	1	1
159	4	12	3	0	1
213	10	97	5	1	0
217	7	149	2	1	1
194	5	86	8	1	1
240	4	165	6	0	0
25	11	51	8	1	1
181	3	218	5	0	0
51	9	102	4	1	1
213	10	191	4	1	1
159	4	6	4	0	0
217	7	225	2	1	1
181	3	1	9	0	0
25	11	58	8	1	1
194	5	74	8	1	0
181	3	106	6	0	0
159	4	96	3	0	1
240	4	197	5	0	0
25	11	11	6	1	1
51	9	34	6	1	0
217	7	218	9	1	0
21	10	146	6	1	0
194	5	177	8	1	0
159	4	124	8	0	1
213	10	220	4	1	0
25	11	47	7	1	0
51	9	92	7	1	1
217	7	170	4	1	1
181	3	113	4	0	0
240	4	217	3	0	1
159	4	121	5	0	0
25	11	195	8	1	0
213	10	15	1	1	0
181	3	164	3	0	1
217	7	111	4	1	1
240	4	100	3	0	1
159	4	142	5	0	1
25	11	45	6	1	1
21	10	182	5	1	1
213	10	241	1	1	1
240	4	25	2	0	1
25	11	54	5	1	1
159	4	154	8	0	0
217	7	81	1	1	0
21	10	245	7	1	1
213	10	41	5	1	0
240	4	204	1	0	0
51	9	151	5	1	1
159	4	67	8	0	0
25	11	10	3	1	1
181	3	243	6	0	0
21	10	188	7	1	1
194	4	68	7	1	1
213	10	134	5	1	0
159	4	170	5	0	1
181	3	49	5	0	1
25	11	66	5	1	0
181	3	31	5	0	1
213	10	6	6	1	0
194	4	204	7	1	0
21	10	111	7	1	1
165	5	161	5	0	0
217	7	190	4	1	1
51	9	225	5	1	1
159	4	73	7	0	1
240	4	20	4	0	1
213	10	54	3	1	1
217	7	202	1	1	1
165	5	168	2	0	1
194	4	74	8	1	0
21	10	148	4	1	1
181	3	73	5	0	1
159	4	107	5	0	0
217	7	9	7	1	1
240	4	168	1	0	1
51	9	18	4	1	0
181	3	47	6	0	0
194	4	229	3	1	1
213	10	162	5	1	0
159	4	79	5	0	1
217	7	140	8	1	1
51	9	12	3	1	1
181	3	163	9	0	0
240	4	144	3	0	1
21	10	29	6	1	0
25	12	47	4	1	0
181	3	157	8	0	0
213	10	231	4	1	1
217	7	177	8	1	0
194	4	97	8	1	0
165	5	133	8	0	0
240	4	235	5	0	0
21	10	14	8	1	1
213	10	32	4	1	1
181	3	201	8	0	1
194	4	108	4	1	0
165	5	175	7	0	0
25	12	241	4	1	1
240	4	104	3	0	0
217	7	69	6	1	1
181	3	13	5	0	0
159	10	51	8	0	1
213	10	89	6	1	0
194	4	86	6	1	1
240	4	192	5	0	1
21	10	185	3	1	0
181	3	136	6	0	1
217	7	165	6	1	0
25	12	58	5	1	1
159	10	103	2	0	1
194	4	177	7	1	0
240	4	114	7	0	0
51	9	241	6	1	1
165	5	112	6	0	1
21	10	91	7	1	0
181	3	23	4	0	1
213	10	48	5	1	1
25	12	54	5	1	1
159	10	121	7	0	0
217	7	44	7	1	1
165	5	184	4	0	0
194	4	199	2	1	1
240	4	135	6	0	1
213	10	119	3	1	1
25	12	128	6	1	0
51	9	93	5	1	0
181	7	106	4	0	0
21	2	128	3	1	0
25	12	82	7	1	0
51	9	234	3	1	1
181	7	101	2	0	1
194	4	243	5	1	0
21	2	86	3	1	1
25	12	11	7	1	1
217	9	64	3	1	0
181	7	136	2	0	1
240	2	235	8	0	0
51	9	95	4	1	0
194	4	83	6	1	0
181	7	113	8	0	0
21	2	164	4	1	1
159	10	190	6	0	1
217	9	111	6	1	1
51	9	174	4	1	1
25	12	38	8	1	0
181	7	13	7	0	0
194	4	37	7	1	0
21	2	14	2	1	1
25	12	80	3	1	0
181	7	86	1	0	1
240	2	204	5	0	0
217	9	44	4	1	1
25	12	86	7	1	1
240	2	188	5	0	1
181	7	73	4	0	1
21	2	35	6	1	0
213	12	119	7	1	1
217	9	170	2	1	1
159	10	142	7	0	1
25	12	51	8	1	1
194	4	228	5	1	0
240	2	36	7	0	0
181	7	31	6	0	1
21	2	122	3	1	0
213	12	148	4	1	1
217	9	202	2	1	1
25	12	178	3	1	0
181	7	243	3	0	0
194	4	21	7	1	1
159	10	79	7	0	1
21	2	204	3	1	0
240	2	243	7	0	0
25	12	64	7	1	0
213	12	103	2	1	1
21	2	185	8	1	0
194	4	80	7	1	0
217	9	149	7	1	1
25	12	45	6	1	1
240	2	217	4	0	1
181	7	141	5	0	1
213	12	97	7	1	0
21	2	148	3	1	1
194	4	245	4	1	1
217	9	71	6	1	0
181	7	23	6	0	1
213	12	6	5	1	0
25	12	10	4	1	1
21	2	245	1	1	1
194	4	208	4	1	1
181	7	1	3	0	0
25	12	195	6	1	0
159	10	12	6	0	1
217	9	177	3	1	0
181	7	163	1	0	0
213	12	41	3	1	0
21	2	188	3	1	1
25	12	68	3	1	1
194	4	210	5	1	1
240	2	25	7	0	1
217	9	9	6	1	1
159	10	107	4	0	0
21	2	176	8	1	1
181	7	201	3	0	1
25	12	94	8	1	1
240	2	100	9	0	1
21	2	146	9	1	0
51	4	113	3	1	0
181	7	47	4	0	0
213	12	220	4	1	0
194	4	219	8	1	1
159	10	6	7	0	0
25	12	173	7	1	1
217	9	225	4	1	1
21	2	182	7	1	1
240	2	168	4	0	1
181	7	49	2	0	1
217	9	81	7	1	0
213	12	241	6	1	1
21	2	73	3	1	1
25	12	66	6	1	0
51	4	148	7	1	1
181	7	218	7	0	0
159	10	170	9	0	1
240	2	197	4	0	0
217	9	69	8	1	1
213	12	32	2	1	1
51	4	25	4	1	1
194	4	40	7	1	0
181	7	164	7	0	1
159	10	93	8	0	0
217	9	218	5	1	0
21	2	29	7	1	0
51	4	220	3	1	0
213	12	54	5	1	1
240	2	206	3	0	0
217	9	14	7	1	1
181	7	182	3	0	1
213	12	239	7	1	1
217	9	140	5	1	1
159	10	38	7	0	0
21	2	111	7	1	1
51	4	225	9	1	1
181	7	157	3	0	0
240	2	165	1	0	0
213	12	231	8	1	1
21	2	125	8	1	0
240	2	192	3	0	1
217	9	83	2	1	0
159	10	73	6	0	1
25	10	82	5	1	0
213	12	162	3	1	0
21	2	31	2	1	1
194	9	83	5	1	0
181	10	136	7	0	1
159	10	96	8	0	1
217	9	196	3	1	1
51	4	18	3	1	0
213	12	191	2	1	1
21	2	91	6	1	0
25	10	128	5	1	0
159	10	83	7	0	0
194	9	74	7	1	0
181	10	106	6	0	0
25	10	241	4	1	1
51	4	174	2	1	1
213	12	15	3	1	0
25	10	80	3	1	0
217	9	165	5	1	0
51	4	81	5	1	0
181	10	86	7	0	1
159	10	58	5	0	1
240	2	20	3	0	1
213	12	134	8	1	0
194	9	210	7	1	1
25	10	195	7	1	0
51	4	95	4	1	0
181	10	218	7	0	0
217	9	190	3	1	1
159	10	154	8	0	0
25	10	54	3	1	1
213	12	153	5	1	0
51	4	102	4	1	1
159	10	197	8	0	0
194	9	68	7	1	1
217	9	98	4	1	0
51	4	86	3	1	1
159	10	67	8	0	0
213	12	89	6	1	0
181	10	31	5	0	1
25	10	86	7	1	1
51	4	241	5	1	1
194	9	86	5	1	1
181	10	23	6	0	1
213	12	227	7	1	1
240	2	194	5	0	1
159	10	124	8	0	1
25	10	68	4	1	1
51	4	234	7	1	1
194	9	219	3	1	1
181	10	73	6	0	1
25	10	47	2	1	0
240	2	144	2	0	1
213	12	48	3	1	1
217	10	149	7	1	1
51	4	229	4	1	1
181	10	47	7	0	0
25	10	38	4	1	0
240	2	62	5	0	1
194	9	40	4	1	0
181	10	1	7	0	0
217	10	165	2	1	0
181	10	113	7	0	0
194	9	97	9	1	0
25	10	64	1	1	0
240	2	135	1	0	1
181	10	164	7	0	1
25	10	10	2	1	1
181	10	49	4	0	1
217	10	71	7	1	0
159	2	83	6	0	0
194	9	199	3	1	1
240	2	104	7	0	0
217	10	83	6	1	0
25	10	45	6	1	1
181	10	101	6	0	1
51	4	92	4	1	1
194	9	245	4	1	1
217	10	170	2	1	1
25	10	173	8	1	1
181	10	13	5	0	0
194	9	21	6	1	1
217	10	9	6	1	1
25	10	58	4	1	1
159	2	142	3	0	1
230	6	23	7	0	1
240	2	114	1	0	0
51	4	34	4	1	0
217	10	14	5	1	1
194	9	80	5	1	0
25	10	51	8	1	1
181	10	157	4	0	0
159	2	96	1	0	1
51	4	12	3	1	1
194	9	229	4	1	1
25	10	66	6	1	0
217	10	218	3	1	0
230	6	188	6	0	1
181	10	182	8	0	1
213	8	134	6	1	0
51	4	93	4	1	0
194	9	37	8	1	0
25	10	11	3	1	1
159	2	197	8	0	0
217	10	64	1	1	0
230	6	125	8	0	0
213	8	239	5	1	1
25	10	178	6	1	0
194	9	204	7	1	0
159	2	73	1	0	1
213	8	97	3	1	0
25	10	94	7	1	1
51	4	151	6	1	1
194	9	208	6	1	1
230	6	15	3	0	0
159	2	121	8	0	0
217	10	44	6	1	1
51	4	160	7	1	0
213	8	241	6	1	1
230	6	232	9	0	1
217	10	190	7	1	1
21	8	73	7	1	1
194	9	108	5	1	0
181	10	141	7	0	1
159	2	51	5	0	1
213	8	54	3	1	1
217	10	81	7	1	0
21	8	164	3	1	1
181	10	243	7	0	0
159	2	38	7	0	0
230	6	18	6	0	0
194	9	177	9	1	0
213	8	220	7	1	0
181	10	201	7	0	1
159	2	6	1	0	0
21	8	185	3	1	0
25	9	173	4	1	1
194	9	228	7	1	0
230	6	71	7	0	0
217	10	177	3	1	0
51	10	229	2	1	1
213	8	231	7	1	1
21	8	148	1	1	1
25	9	38	2	1	0
181	10	163	8	0	0
230	6	51	9	0	1
194	9	243	5	1	0
25	9	10	1	1	1
213	8	15	1	1	0
25	9	68	1	1	1
159	2	103	5	0	1
230	6	120	7	0	0
21	8	176	4	1	1
213	8	103	1	1	1
181	5	218	7	0	0
159	2	170	5	0	1
230	6	241	6	0	1
51	10	12	6	1	1
25	9	86	3	1	1
21	8	31	6	1	1
181	5	31	3	0	1
159	2	154	9	0	0
230	6	5	4	0	0
21	8	245	8	1	1
181	5	13	3	0	0
51	10	81	5	1	0
213	8	148	6	1	1
240	5	217	3	0	1
25	9	82	5	1	0
181	5	243	5	0	0
51	10	225	4	1	1
230	6	57	6	0	0
25	9	45	5	1	1
194	2	210	3	1	1
159	2	124	5	0	1
21	8	125	6	1	0
240	5	168	3	0	1
213	8	48	3	1	1
181	5	141	4	0	1
217	10	111	5	1	1
25	9	80	4	1	0
51	10	92	4	1	1
21	8	86	2	1	1
230	6	31	4	0	1
194	2	97	5	1	0
240	5	192	7	0	1
25	9	128	5	1	0
217	10	202	3	1	1
159	2	93	2	0	0
230	6	68	5	0	1
213	8	153	8	1	0
51	10	113	3	1	0
194	2	37	7	1	0
240	5	165	7	0	0
181	5	164	4	0	1
159	2	190	2	0	1
213	8	32	2	1	1
230	6	186	3	0	0
194	2	86	7	1	1
25	9	54	4	1	1
217	10	225	7	1	1
21	8	128	4	1	0
181	5	201	7	0	1
51	10	25	5	1	1
25	9	64	1	1	0
213	8	227	4	1	1
217	10	196	6	1	1
194	2	177	4	1	0
51	10	151	5	1	1
240	5	188	5	0	1
21	8	91	9	1	0
230	6	16	6	0	1
213	8	119	6	1	1
159	2	12	4	0	1
181	5	49	5	0	1
194	2	219	5	1	1
25	9	47	4	1	0
51	10	102	7	1	1
240	5	206	3	0	0
230	6	215	3	0	1
181	5	73	4	0	1
21	8	111	6	1	1
25	9	178	7	1	0
159	2	67	9	0	0
194	2	74	6	1	0
213	8	6	7	1	0
181	5	106	3	0	0
25	9	241	6	1	1
21	8	122	7	1	0
230	6	19	4	0	0
240	5	197	6	0	0
217	10	98	6	1	0
213	8	191	7	1	1
181	5	113	5	0	0
51	10	86	8	1	1
21	8	182	7	1	1
194	2	68	3	1	1
230	6	159	7	0	0
181	5	163	9	0	0
240	5	144	2	0	1
25	9	51	8	1	1
217	10	140	7	1	1
213	8	41	6	1	0
159	2	107	3	0	0
181	5	136	4	0	1
51	10	95	4	1	0
21	8	35	9	1	0
240	5	204	5	0	0
25	9	66	4	1	0
217	10	69	7	1	1
230	6	221	8	0	0
213	8	162	7	1	0
181	5	86	8	0	1
25	9	58	6	1	1
21	8	188	9	1	1
51	10	93	5	1	0
159	2	58	6	0	1
240	5	243	3	0	0
21	8	204	8	1	0
213	8	89	6	1	0
159	2	79	5	0	1
240	5	20	7	0	1
25	9	11	3	1	1
194	2	40	3	1	0
217	6	71	7	1	0
181	5	101	6	0	1
21	8	146	8	1	0
240	5	104	7	0	0
51	10	148	8	1	1
181	5	23	4	0	1
25	9	195	8	1	0
194	2	208	8	1	1
230	5	188	6	0	1
21	8	14	8	1	1
240	5	36	5	0	0
51	10	241	5	1	1
181	5	182	8	0	1
230	5	232	8	0	1
217	6	149	2	1	1
25	9	94	5	1	1
240	5	100	3	0	1
181	5	47	6	0	0
51	10	34	6	1	0
230	5	16	6	0	1
21	8	29	7	1	0
51	10	18	4	1	0
194	2	243	3	1	0
217	6	140	7	1	1
181	5	1	9	0	0
240	5	62	5	0	1
230	5	186	2	0	0
51	10	160	3	1	0
194	2	245	4	1	1
217	6	190	2	1	1
230	5	57	4	0	0
25	1	80	3	1	0
240	5	25	7	0	1
51	10	174	2	1	1
194	2	204	5	1	0
217	6	44	7	1	1
230	5	71	6	0	0
25	1	241	7	1	1
240	5	194	2	0	1
213	5	103	6	1	1
181	5	157	7	0	0
217	6	81	5	1	0
51	10	234	2	1	1
194	2	83	3	1	0
25	1	178	9	1	0
213	5	220	4	1	0
240	5	235	9	0	0
51	10	220	4	1	0
194	2	108	3	1	0
25	1	10	3	1	1
213	5	227	5	1	1
25	1	58	2	1	1
217	6	9	8	1	1
194	2	199	3	1	1
240	5	135	9	0	1
213	5	97	6	1	0
21	1	188	8	1	1
217	6	177	6	1	0
176	5	26	3	1	0
25	1	173	7	1	1
194	2	229	6	1	1
213	5	32	7	1	1
230	5	68	6	0	1
240	5	114	8	0	0
25	1	64	1	1	0
21	1	204	8	1	0
217	6	14	8	1	1
230	5	125	9	0	0
194	2	21	7	1	1
213	5	191	7	1	1
159	12	107	2	0	0
21	1	73	7	1	1
217	6	170	7	1	1
176	5	36	4	1	0
194	2	80	5	1	0
213	5	162	6	1	0
21	1	146	3	1	0
230	5	241	6	0	1
51	1	86	4	1	1
25	1	94	3	1	1
194	2	228	6	1	0
21	1	128	4	1	0
213	5	241	4	1	1
230	5	159	7	0	0
176	5	142	7	1	1
25	1	128	6	1	0
217	6	64	8	1	0
213	5	89	5	1	0
230	5	19	4	0	0
176	5	227	5	1	1
25	1	11	5	1	1
159	12	83	8	0	0
240	6	204	4	0	0
21	1	31	6	1	1
25	1	68	4	1	1
230	5	23	6	0	1
21	1	148	1	1	1
217	6	98	4	1	0
176	5	90	8	1	1
213	5	231	3	1	1
25	1	82	4	1	0
230	5	15	3	0	0
159	12	96	2	0	1
51	1	12	5	1	1
240	6	197	7	0	0
217	6	202	5	1	1
25	1	47	7	1	0
194	1	83	8	1	0
230	5	5	5	0	0
176	5	149	7	1	1
21	1	14	8	1	1
213	5	134	4	1	0
230	5	51	6	0	1
21	1	86	2	1	1
176	5	61	3	1	0
240	6	243	3	0	0
25	1	54	6	1	1
230	5	215	5	0	1
213	5	148	3	1	1
159	12	58	5	0	1
194	1	86	3	1	1
21	1	125	3	1	0
213	5	54	7	1	1
25	1	86	7	1	1
51	1	92	6	1	1
230	5	18	6	0	0
159	12	190	4	0	1
21	1	122	7	1	0
217	6	218	4	1	0
25	1	38	8	1	0
194	1	210	7	1	1
176	5	15	7	1	0
213	5	15	9	1	0
240	6	217	6	0	1
51	1	225	7	1	1
194	1	229	7	1	1
21	1	185	2	1	0
217	6	83	5	1	0
159	12	93	5	0	0
213	5	239	7	1	1
230	5	31	5	0	1
51	1	241	4	1	1
240	6	36	3	0	0
194	1	245	7	1	1
25	1	51	7	1	1
213	5	153	7	1	0
21	1	164	2	1	1
176	5	72	8	1	1
230	5	221	6	0	0
159	12	142	5	0	1
194	1	204	8	1	0
217	6	165	1	1	0
25	1	45	5	1	1
21	1	29	4	1	0
240	6	100	8	0	1
213	5	119	6	1	1
159	12	6	5	0	0
194	1	243	7	1	0
25	1	66	7	1	0
176	5	9	6	1	1
21	1	245	9	1	1
230	5	120	8	0	0
217	6	111	8	1	1
51	1	18	6	1	0
194	1	208	9	1	1
213	5	41	6	1	0
81	8	28	6	0	1
159	12	170	5	0	1
240	6	25	5	0	1
21	1	35	6	1	0
25	1	195	8	1	0
51	1	102	6	1	1
194	1	108	9	1	0
213	5	6	8	1	0
230	3	71	9	0	0
51	1	81	7	1	0
159	12	103	5	0	1
176	5	43	3	1	1
240	6	168	2	0	1
213	5	48	4	1	1
81	8	239	3	0	1
230	3	232	7	0	1
217	6	196	4	1	1
194	1	74	6	1	0
176	5	77	4	1	1
159	12	124	6	0	1
230	3	23	4	0	1
21	1	176	4	1	1
81	8	39	8	0	0
25	4	128	2	1	0
217	6	69	7	1	1
194	1	21	5	1	1
51	1	113	6	1	0
240	6	188	8	0	1
230	3	241	3	0	1
25	4	195	6	1	0
194	1	199	7	1	1
51	1	25	5	1	1
21	1	111	5	1	1
176	5	63	7	1	1
240	6	165	9	0	0
230	3	68	9	0	1
25	4	86	9	1	1
81	8	9	8	0	1
159	12	51	6	0	1
21	1	91	8	1	0
51	1	93	6	1	0
25	4	45	7	1	1
230	3	31	4	0	1
194	1	97	8	1	0
240	6	104	1	0	0
217	6	225	4	1	1
21	1	182	6	1	1
51	1	234	3	1	1
194	1	177	7	1	0
81	8	113	5	0	0
25	4	94	4	1	1
51	1	148	8	1	1
25	4	54	6	1	1
194	1	40	7	1	0
217	1	44	4	1	1
51	1	220	5	1	0
230	3	215	2	0	1
159	12	12	6	0	1
81	8	173	6	0	1
240	6	144	4	0	1
25	4	38	2	1	0
51	1	95	5	1	0
194	1	228	7	1	0
217	1	83	7	1	0
176	5	152	6	1	1
230	3	120	2	0	0
25	4	80	3	1	0
159	12	73	4	0	1
25	4	173	7	1	1
240	6	194	5	0	1
230	3	221	5	0	0
51	1	229	2	1	1
25	4	66	6	1	0
51	1	160	3	1	0
176	5	17	8	1	0
230	3	16	6	0	1
240	6	206	7	0	0
159	12	197	3	0	0
194	1	68	7	1	1
25	4	47	5	1	0
51	1	174	3	1	1
230	3	125	8	0	0
25	4	10	4	1	1
176	5	8	7	1	1
217	1	111	2	1	1
159	12	38	2	0	0
213	6	231	6	1	1
230	3	15	4	0	0
25	4	82	4	1	0
81	8	136	4	0	1
194	1	80	6	1	0
51	1	34	6	1	0
217	1	81	8	1	0
159	12	121	2	0	0
159	12	154	2	0	0
240	6	235	5	0	0
194	1	37	7	1	0
176	5	24	4	1	0
217	1	149	7	1	1
25	4	11	6	1	1
159	12	67	2	0	0
51	1	151	4	1	1
25	4	241	6	1	1
217	1	64	5	1	0
21	12	128	4	1	0
240	6	192	7	0	1
25	4	51	7	1	1
230	3	19	6	0	0
159	12	79	5	0	1
194	1	219	5	1	1
81	8	208	6	0	1
25	4	178	8	1	0
230	3	51	4	0	1
213	6	134	3	1	0
176	5	172	5	1	0
81	8	116	8	0	0
25	4	68	4	1	1
51	5	81	8	1	0
230	3	57	8	0	0
213	6	241	6	1	1
21	12	73	6	1	1
25	4	64	5	1	0
51	5	174	3	1	1
176	5	98	5	1	0
230	3	188	9	0	1
240	6	62	2	0	1
194	7	228	2	1	0
217	1	202	6	1	1
213	6	103	3	1	1
21	12	176	9	1	1
230	3	5	8	0	0
159	7	58	5	0	1
25	4	58	7	1	1
51	5	18	4	1	0
213	6	148	7	1	1
194	7	204	3	1	0
176	5	236	7	1	1
240	6	114	8	0	0
21	12	91	2	1	0
217	1	190	3	1	1
230	3	18	7	0	0
51	5	95	4	1	0
159	7	73	2	0	1
213	6	6	5	1	0
240	6	20	8	0	1
194	7	97	3	1	0
230	3	186	3	0	0
21	12	245	7	1	1
51	5	12	8	1	1
217	1	177	7	1	0
240	6	135	9	0	1
159	7	79	2	0	1
81	8	89	7	0	0
230	3	159	6	0	0
213	6	162	6	1	0
194	7	68	3	1	1
51	5	229	4	1	1
213	6	97	3	1	0
194	7	243	6	1	0
51	5	93	6	1	0
21	12	86	8	1	1
81	8	174	5	0	1
217	1	140	8	1	1
51	5	241	7	1	1
213	6	15	1	1	0
230	2	31	2	0	1
159	7	38	6	0	0
217	1	14	6	1	1
51	5	148	5	1	1
194	7	86	4	1	1
230	2	19	3	0	0
81	8	44	3	0	1
51	5	92	6	1	1
213	6	41	8	1	0
230	2	188	9	0	1
194	7	74	3	1	0
21	12	164	6	1	1
217	1	9	3	1	1
51	5	86	4	1	1
230	2	241	8	0	1
51	5	220	4	1	0
213	6	227	4	1	1
21	12	148	7	1	1
159	7	121	7	0	0
81	8	94	7	0	1
194	7	80	6	1	0
176	9	236	7	1	1
217	1	165	7	1	0
230	2	15	1	0	0
194	7	37	5	1	0
159	7	96	1	0	1
51	5	160	5	1	0
213	6	220	6	1	0
230	2	23	7	0	1
21	12	31	6	1	1
81	8	214	6	0	0
176	9	15	3	1	0
51	5	25	6	1	1
194	7	83	6	1	0
213	6	119	4	1	1
21	12	14	7	1	1
230	2	51	9	0	1
159	7	197	8	0	0
194	7	245	4	1	1
81	8	38	8	0	0
21	12	111	8	1	1
51	5	34	7	1	0
213	6	48	3	1	1
217	1	218	2	1	0
194	7	229	3	1	1
51	5	102	6	1	1
21	12	204	2	1	0
159	7	107	7	0	0
194	7	177	2	1	0
213	6	32	5	1	1
217	1	196	8	1	1
194	7	208	2	1	1
21	12	182	8	1	1
159	7	190	2	0	1
81	8	133	6	0	0
176	9	36	4	1	0
230	2	120	7	0	0
194	7	210	3	1	1
51	5	225	8	1	1
240	11	144	7	0	1
213	6	153	7	1	0
21	12	188	7	1	1
81	8	1	5	0	0
159	7	83	8	0	0
217	1	98	6	1	0
213	6	191	7	1	1
230	2	71	5	0	0
51	5	151	6	1	1
21	12	185	2	1	0
240	11	204	3	0	0
194	7	108	4	1	0
176	9	9	3	1	1
217	1	225	9	1	1
159	7	103	9	0	1
213	6	89	8	1	0
240	11	194	5	0	1
51	5	113	5	1	0
194	7	40	5	1	0
41	8	198	8	0	0
21	12	146	2	1	0
176	9	17	7	1	0
217	1	71	8	1	0
230	2	68	4	0	1
240	11	197	7	0	0
213	6	239	6	1	1
194	7	219	7	1	1
51	5	234	4	1	1
217	1	69	5	1	1
21	12	125	1	1	0
41	8	52	6	0	0
230	2	57	3	0	0
194	7	199	2	1	1
213	6	54	4	1	1
159	7	51	3	0	1
21	12	122	2	1	0
240	11	243	5	0	0
230	2	215	4	0	1
21	12	35	1	1	0
41	8	128	8	0	0
159	7	170	2	0	1
240	11	168	1	0	1
230	2	232	9	0	1
21	12	29	3	1	0
194	7	21	7	1	1
41	8	172	8	0	0
51	8	225	4	1	1
230	2	125	6	0	0
240	11	25	7	0	1
159	7	142	6	0	1
176	9	77	3	1	1
217	1	170	1	1	1
51	8	229	5	1	1
240	11	188	8	0	1
41	8	92	7	0	1
159	7	154	9	0	0
21	4	148	2	1	1
240	11	165	9	0	0
51	8	113	6	1	0
176	9	98	4	1	0
21	4	73	3	1	1
159	7	124	1	0	1
51	8	234	4	1	1
194	8	229	8	1	1
41	8	214	5	0	0
21	4	31	3	1	1
240	11	104	7	0	0
159	7	12	6	0	1
51	8	81	8	1	0
81	8	41	5	0	0
194	8	243	7	1	0
230	2	221	4	0	0
21	4	128	8	1	0
159	7	6	1	0	0
240	11	206	4	0	0
176	9	43	2	1	1
138	12	198	3	1	0
194	8	228	8	1	0
81	8	110	3	0	1
21	4	204	8	1	0
41	8	85	5	0	1
240	11	217	3	0	1
159	7	67	9	0	0
194	8	208	9	1	1
240	11	62	1	0	1
21	4	164	7	1	1
81	8	85	4	0	1
51	8	151	6	1	1
194	8	210	9	1	1
176	9	227	3	1	1
240	11	135	9	0	1
21	4	86	3	1	1
159	7	93	2	0	0
51	8	25	5	1	1
230	2	16	6	0	1
194	8	204	8	1	0
21	4	14	5	1	1
41	8	232	8	0	1
194	8	97	6	1	0
21	4	125	5	1	0
240	11	36	3	0	0
51	8	93	7	1	0
176	9	142	3	1	1
230	2	18	2	0	0
213	11	89	3	1	0
194	8	86	4	1	1
21	4	111	5	1	1
240	11	100	9	0	1
51	8	92	4	1	1
159	5	93	2	0	0
230	2	186	1	0	0
194	8	83	6	1	0
51	8	12	5	1	1
213	11	148	3	1	1
240	11	20	9	0	1
159	5	67	8	0	0
230	2	159	9	0	0
51	8	86	4	1	1
138	12	178	4	1	0
176	9	8	4	1	1
21	4	176	4	1	1
213	11	54	4	1	1
194	8	219	2	1	1
159	5	96	2	0	1
240	11	235	9	0	0
230	2	5	4	0	0
51	8	220	6	1	0
159	5	197	8	0	0
213	11	15	2	1	0
21	4	188	2	1	1
240	11	114	9	0	0
51	8	174	4	1	1
240	11	192	9	0	1
194	8	245	6	1	1
159	5	103	4	0	1
213	11	220	5	1	0
81	5	133	7	0	0
21	4	122	3	1	0
176	9	149	2	1	1
194	8	199	5	1	1
213	11	239	7	1	1
51	8	102	6	1	1
21	4	185	8	1	0
133	8	82	6	0	0
81	5	89	7	0	0
240	3	165	9	0	0
138	12	224	9	1	1
213	11	41	7	1	0
194	8	177	6	1	0
159	5	190	6	0	1
51	8	148	9	1	1
21	4	182	4	1	1
176	9	72	4	1	1
240	3	243	5	0	0
81	5	85	8	0	1
159	5	121	7	0	0
213	11	6	7	1	0
51	8	18	4	1	0
194	8	80	4	1	0
213	11	134	8	1	0
240	3	168	7	0	1
133	8	41	4	0	0
176	9	24	3	1	0
81	5	9	5	0	1
159	5	73	1	0	1
51	8	241	5	1	1
213	11	32	6	1	1
240	3	192	9	0	1
21	4	146	3	1	0
194	8	37	7	1	0
133	8	194	7	0	1
41	8	165	6	0	0
81	5	239	2	0	1
138	12	208	7	1	1
159	5	154	9	0	0
21	4	245	2	1	1
213	11	97	7	1	0
133	8	202	3	0	1
240	3	204	3	0	0
81	5	136	2	0	1
41	8	105	6	0	1
159	5	51	9	0	1
213	11	153	4	1	0
51	8	160	4	1	0
21	4	29	7	1	0
240	3	188	9	0	1
176	9	90	7	1	1
133	8	219	4	0	1
51	8	34	6	1	0
159	5	12	5	0	1
41	8	10	6	0	1
138	12	43	9	1	1
81	5	41	7	0	0
21	4	35	7	1	0
213	11	119	7	1	1
159	5	83	8	0	0
133	8	209	4	0	0
240	3	206	7	0	0
21	4	91	8	1	0
159	5	124	9	0	1
213	11	241	5	1	1
81	5	113	5	0	0
138	12	194	9	1	1
176	9	63	8	1	1
41	8	243	6	0	0
240	3	197	9	0	0
159	5	38	9	0	0
51	8	95	6	1	0
133	8	221	5	0	0
213	11	231	3	1	1
240	3	25	1	0	1
194	8	108	7	1	0
159	5	58	5	0	1
213	11	191	6	1	1
138	12	141	8	1	1
81	5	173	4	0	1
133	8	80	5	0	0
240	3	36	3	0	0
213	11	162	6	1	0
81	5	214	8	0	0
21	3	73	6	1	1
41	8	163	6	0	0
176	9	172	4	1	0
159	5	107	5	0	0
213	11	227	5	1	1
194	8	74	7	1	0
81	5	174	2	0	1
21	3	245	8	1	1
240	3	194	4	0	1
133	8	65	5	0	0
138	12	89	1	1	0
230	7	31	2	0	1
213	11	103	5	1	1
240	3	20	9	0	1
194	8	68	8	1	1
21	3	86	5	1	1
81	5	94	3	0	1
176	9	26	4	1	0
230	7	125	8	0	0
159	5	79	8	0	1
213	11	48	7	1	1
240	3	62	5	0	1
194	8	40	6	1	0
230	7	215	1	0	1
21	3	14	4	1	1
133	8	237	7	0	1
81	5	116	9	0	0
159	5	6	1	0	0
240	3	135	9	0	1
176	9	152	3	1	1
41	8	45	5	0	1
133	8	49	3	0	1
194	8	21	5	1	1
240	3	144	5	0	1
230	7	19	4	0	0
21	3	35	7	1	0
159	5	142	4	0	1
138	12	172	4	1	0
21	3	146	4	1	0
81	5	39	8	0	0
133	8	89	6	0	0
176	9	61	5	1	0
240	3	217	7	0	1
159	5	170	3	0	1
230	7	71	3	0	0
21	3	128	6	1	0
133	8	239	6	0	1
51	12	95	3	1	0
230	7	68	3	0	1
240	3	100	1	0	1
41	8	121	4	0	0
21	3	204	9	1	0
133	8	99	7	0	0
51	12	93	3	1	0
21	3	164	3	1	1
230	7	23	6	0	1
133	8	222	3	0	1
138	12	148	9	1	1
240	3	235	9	0	0
51	12	220	4	1	0
21	3	125	6	1	0
41	8	146	7	0	0
230	7	5	4	0	0
194	6	204	6	1	0
133	8	132	8	0	0
230	7	188	7	0	1
21	3	148	2	1	1
240	3	104	5	0	0
194	6	80	4	1	0
51	12	241	8	1	1
138	12	133	1	1	0
230	7	51	8	0	1
240	3	114	9	0	0
41	8	8	4	0	1
194	6	229	3	1	1
51	12	12	8	1	1
176	11	98	4	1	0
230	7	120	9	0	0
230	7	18	2	0	0
51	12	18	3	1	0
133	8	85	4	0	1
21	3	31	5	1	1
194	6	208	6	1	1
81	5	38	8	0	0
51	12	151	8	1	1
21	3	182	6	1	1
194	6	243	3	1	0
51	12	102	8	1	1
133	8	44	4	0	1
138	12	119	8	1	1
81	5	208	7	0	1
21	3	111	6	1	1
176	11	142	5	1	1
41	8	167	7	0	0
194	6	83	2	1	0
51	12	92	7	1	1
213	4	220	3	1	0
133	8	77	3	0	1
21	3	188	7	1	1
81	5	44	1	0	1
240	9	204	5	0	0
194	6	86	7	1	1
213	4	6	6	1	0
176	11	8	6	1	1
133	8	11	5	0	1
51	12	174	5	1	1
21	3	185	3	1	0
138	12	216	7	1	1
81	5	110	3	0	1
41	8	137	6	0	1
194	6	245	7	1	1
21	3	122	7	1	0
240	9	192	8	0	1
213	4	103	4	1	1
230	7	186	2	0	0
51	12	148	8	1	1
194	6	21	8	1	1
51	12	25	9	1	1
21	3	176	6	1	1
138	12	140	8	1	1
176	11	63	8	1	1
213	4	89	7	1	0
240	9	197	7	0	0
81	5	28	6	0	1
51	12	81	1	1	0
21	3	91	9	1	0
194	6	37	6	1	0
213	4	231	2	1	1
51	12	86	9	1	1
81	5	1	6	0	0
213	4	239	1	1	1
230	7	15	1	0	0
194	6	74	7	1	0
51	12	229	9	1	1
21	3	29	7	1	0
240	9	194	5	0	1
230	7	159	7	0	0
51	12	225	8	1	1
213	4	148	4	1	1
194	6	219	5	1	1
51	12	113	3	1	0
240	9	235	9	0	0
230	7	221	8	0	0
213	4	119	6	1	1
51	12	160	3	1	0
21	5	73	1	1	1
41	8	126	5	0	1
51	12	234	5	1	1
194	6	108	2	1	0
21	5	35	9	1	0
138	12	17	2	1	0
51	12	34	2	1	0
213	4	241	4	1	1
133	12	80	2	0	0
240	9	36	6	0	0
230	7	232	7	0	1
194	6	199	4	1	1
21	5	204	9	1	0
176	11	227	7	1	1
213	4	227	3	1	1
81	7	89	6	0	0
133	12	89	4	0	0
21	5	245	1	1	1
230	7	16	6	0	1
194	6	228	5	1	0
176	11	36	6	1	0
41	4	92	3	0	1
[truncated: 56,381 more rows]
