# Supplementary material for: Interpretation of Appearance: The Effect of Facial Features on First Impressions and Personality
Source: PLoS One. 2014 Sep 18;9(9):e107721. doi: 10.1371/journal.pone.0107721 (PMC4169442; doi:10.1371/journal.pone.0107721)
Supplement: File S1 — Supporting Information. Table S1, questions used for the Ratings. Table S2, participant information. Table S3, scores given in the Ratings. Table S4, PCA scores for women with participants in columns. Table S5, PCA scores for men with participants in columns. Table S6, validation questions. Table S7, validation participant information. Table S8, scores given in the validation. (ZIP) [file pone.0107721.s005.zip › File_S1/Table_S4_PCAscores_women128.csv]

001	002	003	005	006	013	015	017	018	019	022	024	026	029	033	034	035	036	037	038	039	040	041	042	046	047	050	052	053	055	056	057	059	061	064	065	066	067	070	071	074	075	078	080	081	082	083	084	087	088
-80.274	-37.686	-5.8711	-22.668	15.753	25.153	12.109	9.7763	15.493	-14.136	0.1044	-13.716	-40.469	15.471	-15.115	13.681	19.463	13.049	-103.79	6.3101	39.49	-8.8412	-27.675	3.3448	-10.486	38.506	7.0732	38.735	21.404	-23.451	-1.6408	8.6445	23.122	-13.435	0.20008	-13.787	-60.649	-12.627	22.539	-0.24471	-7.2093	54.517	-2.7777	47.878	66.45	-11.54	19.324	11.714	16.678	-12.505
22.634	-0.1124	28.322	26.733	-0.60435	-3.6611	9.6177	4.0673	15.443	-30.373	16.145	21.415	-4.4263	-12.745	15.533	20.33	-0.17434	23.926	-29.153	34.389	17.715	3.4974	11.184	35.051	-1.2671	16.124	-12.52	39.257	12.756	16.926	-29.95	-55.025	12.879	-13.863	16.434	31.728	-0.68127	-18.011	-15.593	17.345	-7.4353	-48.626	-3.2339	-9.4919	-10.921	-11.534	-11.616	-3.3258	-8.0834	-26.014
-2.9136	-22.044	-8.4587	-15.882	-0.86881	-19.289	-8.6769	-9.8901	-4.1553	33.653	-15.209	-29.041	7.1665	16.212	3.4153	-19.976	-22.021	-27.271	9.7002	3.2835	-20.412	49.338	3.6574	14.914	-5.9423	-16.049	-7.0931	3.6009	19.05	-11.232	6.4714	6.9372	-24.182	-35.695	29.83	16.439	-13.761	-9.7758	20.667	-4.6515	-7.7482	-7.5045	-1.6451	10.028	2.1515	-15.956	-23.007	-4.1871	23.877	-16.034
1.2887	9.3976	1.9512	17.847	-1.5762	0.78393	13.418	8.3656	2.0624	9.0879	9.3756	19.746	17.28	25.454	12.326	5.4065	-0.23311	-1.7301	-4.8452	19.19	-2.3169	5.0328	4.1096	-7.1234	14.066	-1.0143	-33.485	-7.4974	25.145	3.4286	1.7376	7.3143	-22.786	11.548	1.3563	-12.664	-17.582	0.040295	-14.644	2.3877	4.5755	10.769	4.325	36.796	1.843	-18.206	-12.958	1.2649	-20.162	19.623
-16.87	-13.616	-9.078	-1.3708	-4.205	-25.72	-8.4876	-16.441	-3.9089	-2.978	2.3892	-4.1905	0.42884	-7.8877	-10.28	7.0983	-6.5762	-9.816	-22.796	-4.7266	5.5368	29.077	7.0659	2.7875	-2.3206	-14.501	-17.17	-1.4244	-4.1868	-12.17	5.1004	7.8855	-0.74834	25.164	5.5984	-10	-2.9251	-4.1689	-13.018	2.2185	-4.1088	-11.352	6.1254	1.7595	-2.9167	3.5061	12.36	17.574	9.4662	34.693
19.269	-3.6457	-1.8747	6.6219	5.4789	-18.887	-10.146	-17.009	-11.488	-31.096	1.5909	-7.9966	-21.563	18.735	-9.4324	-20.724	-5.8287	3.9983	-3.2434	-0.5086	5.6887	-10.942	-16.608	15.636	12.78	-5.2535	2.7206	-8.1113	-0.54751	2.2537	-16.581	-1.3961	4.0524	14.687	0.91263	-6.8174	17.513	6.592	7.1249	-7.9979	-4.7807	3.6777	14.117	-7.6075	13.278	-7.9549	1.9476	22.972	18.937	-10.558
-0.72552	-27.503	0.38214	-7.3492	-27.64	-0.13304	9.0693	-1.4734	-21.269	2.3725	1.6719	1.2088	-9.6317	5.0149	-1.998	-1.5506	-7.1329	-0.28344	6.7453	3.5398	-12.443	-11.584	-5.2846	9.8642	-5.8573	-2.2745	-6.1655	0.49803	10.849	-2.5015	7.5466	-4.226	11.509	2.3244	-20.768	10.457	-5.4684	-5.9294	-10.494	18.305	1.7483	12.7	-13.257	5.248	3.1197	0.41956	1.3987	-3.1866	-7.8079	2.1754
-3.0196	6.1391	6.7982	-10.091	22.225	1.2944	-13.293	-2.0298	1.4678	-3.066	14.577	0.2267	4.5479	20.951	13.15	-7.618	-6.6409	11.097	10.423	0.96386	-3.0078	-0.44219	17.873	3.6109	8.3795	-7.1885	-1.7209	9.3062	4.5715	-3.5978	7.4026	6.3999	17.209	-8.5895	-2.6102	-7.5966	6.2404	-1.2413	2.2595	23.345	5.6796	-12.173	-1.2252	10.485	-8.7359	-4.8662	4.0857	-0.60413	-6.018	10.917
2.6692	-3.0134	7.1164	-2.3657	2.4832	-0.51291	-9.6592	-6.5268	-17.294	-13.66	-15.106	2.2637	-3.0841	-8.8652	7.2806	-6.1554	-8.8315	-8.4317	2.6466	-11.572	-6.9561	-24.449	-2.0398	-10.514	-1.309	2.6833	-4.4684	-15.579	-5.997	-6.3525	-4.4719	0.5543	5.3141	-11.79	-11.202	1.833	-4.3055	-14.396	-12.086	14.566	-4.4175	-8.6984	-0.51997	10.953	-6.0721	-1.2932	5.09	-1.7034	-5.5479	-7.4878
-27.329	-6.5794	-2.4774	-2.295	-4.2027	8.6393	-5.0457	-3.9748	-7.2049	9.1819	4.3261	13.275	21.749	5.4783	-1.0248	-14.528	4.295	10.328	-2.7558	-3.8376	6.7231	2.7382	6.2688	3.0253	4.8181	4.2044	-1.4094	-0.41445	-0.91748	-4.8477	-15.322	3.2942	-3.616	-0.69149	3.8632	3.247	-6.7423	-6.2881	16.182	8.4741	4.8468	-9.2482	-0.084535	0.61045	-12.423	-0.48277	15.941	2.0105	5.0066	2.9601
9.1193	9.342	2.09	-10.563	7.9095	-2.2623	8.6579	6.1255	4.9835	14.308	-2.6343	-12.399	-13.121	10.617	1.5609	5.1953	-1.3711	3.1798	-1.3209	14.4	10.285	-4.2049	-7.4808	4.7815	-2.5895	-6.6858	-4.2172	4.7823	1.2741	0.48202	0.53816	3.2956	-1.7008	-16.061	-17.005	6.784	13.444	-4.9222	5.0797	1.1114	2.1221	-3.9584	-0.35615	2.1992	-1.6644	-4.213	4.5623	-3.2651	3.292	13.361
-16.071	9.3878	-3.8868	-9.4951	6.4969	-3.6258	-13.006	3.9831	7.643	-10.017	-10.104	-13.279	7.5	-0.22966	0.12858	-5.2492	-8.4611	4.3059	0.63717	14.724	0.37059	-3.249	9.329	1.1924	1.3698	10.704	11.356	5.1761	3.1783	-7.2987	4.8221	-4.426	-4.9412	1.0241	-17.111	-6.5763	-7.318	4.6581	-6.8653	-5.6618	-0.42751	-3.8097	-6.5781	17.012	6.4224	4.6046	-7.6971	1.7636	-1.2066	-0.8723
12.851	3.6681	4.3846	-8.6204	3.1296	-0.3373	1.1545	6.8834	2.2314	0.45396	-4.339	-11.148	5.567	-5.8675	-10.556	-5.8754	-5.8634	-11.005	-14.743	-2.7009	-3.1683	-0.22706	-6.8433	-0.947	-9.0288	14.128	2.5378	-5.8059	12.608	4.8557	-3.6414	4.2225	17.218	5.857	-0.62411	-1.7819	3.6805	-3.5375	0.32631	9.4854	1.3787	-8.5518	2.3305	0.56816	5.4515	-5.9702	-0.19751	2.5985	-0.51382	-1.8502
-2.5848	4.7803	-15.82	7.9336	3.1726	4.5781	1.8777	2.2374	-4.6865	-5.2073	-2.1038	-4.2803	-6.9565	-3.0415	-0.73151	3.4956	-4.1211	6.4028	5.569	-4.1292	5.4505	-1.3429	4.5373	0.75912	-2.5303	-4.2661	-7.5738	-1.7178	-9.0965	-5.7712	-3.8729	2.8652	6.3712	-6.9296	-2.3915	-2.4953	-2.911	4.4385	8.3607	2.5506	-2.3098	-5.2726	5.7193	-4.8666	-0.382	0.067933	4.6208	-2.5891	6.0555	1.5977
5.9002	4.1459	-12.295	-11.387	-0.83475	4.6828	-3.6764	-4.6791	4.372	-6.8645	-2.2533	-3.5171	-6.9527	-0.060808	-1.7355	3.9522	5.6628	-2.2355	3.5804	2.6386	1.4071	5.9498	4.7464	5.0663	3.3705	7.1306	7.3461	3.7486	-0.068939	1.1241	2.4579	-2.8251	5.9804	-5.1464	-0.34233	-0.37284	-3.8001	-0.41063	-9.5744	-3.3013	-12.583	-7.3235	-8.1052	-6.8439	-9.4511	-8.7254	2.3532	2.1382	2.7112	5.2326
-2.8546	4.4153	1.2224	-12.897	1.38	-2.614	3.953	-3.8552	2.5458	0.44503	1.1839	3.046	-3.5802	-2.6577	1.6731	7.9565	0.20568	-6.9369	5.1093	2.7311	2.9203	12.806	7.0467	0.76648	3.3491	0.88942	4.9285	2.2383	1.0516	-0.78598	7.2013	-4.4381	5.4047	3.2441	5.0576	5.0077	-0.89141	-2.4529	-3.8297	1.9661	-2.9378	1.6302	6.287	5.9578	4.5645	-4.0945	6.8594	6.4694	0.50241	-13.301
1.8823	-1.8177	2.5362	3.7879	3.3276	-3.554	3.208	9.5164	0.68685	-2.4091	-2.6443	14.747	-0.27323	-0.50924	-3.1609	-7.8923	-4.6439	-3.2166	10.868	4.1088	8.4193	-0.85912	-8.2293	-5.803	-1.3433	-2.3747	-0.84978	0.12166	-1.6453	-6.1332	4.9587	0.21932	-4.8704	1.2176	-1.6713	-1.2848	4.3365	-5.5762	5.2981	7.5009	1.9622	0.015459	-5.0488	-6.4322	12.247	-3.2318	-1.9759	2.2966	-0.9592	5.9168
-3.7725	-0.54942	2.7806	-1.554	-0.55574	-4.9007	1.1857	10.469	2.2525	-6.4864	4.1637	-6.4209	-4.5757	0.89599	-5.2732	-2.8981	-2.8463	-4.9453	-11.561	-4.8989	-5.4028	-8.2052	5.7076	0.41393	6.8272	-2.3941	-4.6806	2.5572	-6.013	7.0603	-1.8165	-2.8345	-11.836	0.17021	-10.786	-0.34825	-7.0566	-0.28174	-3.428	-2.4368	-0.4779	-0.98239	2.6143	-1.0552	-7.9106	-1.3591	4.8713	4.8194	4.8043	2.1537
3.5466	0.6351	-8.6809	-5.117	-5.1887	-4.4775	-8.9381	-2.5809	-10.319	1.9452	0.89655	7.4588	-4.9117	0.069105	3.7437	2.3171	3.5641	3.8004	-2.8857	6.0357	-5.1214	3.6708	3.7241	2.8278	7.929	2.9716	-2.7527	-1.784	2.1034	2.4233	3.9741	-6.1691	-2.7604	-0.57537	-1.4713	-11.767	7.2138	-5.5958	3.7306	0.89121	-2.2814	-1.1984	2.561	0.47198	-1.5111	-3.0229	-0.13311	4.6685	0.16204	1.0295
-5.2065	0.69564	-7.6331	-3.078	4.569	-4.6016	-6.8402	-0.49162	-4.9288	2.3674	2.9897	1.6127	-1.1938	-0.47586	6.0829	-5.7116	-0.61732	5.5347	-1.1138	-4.6756	-1.2556	-0.46425	-4.4553	-6.1718	-1.4268	-6.4331	-0.41412	-2.2745	-2.6293	0.72594	-2.1741	-6.1754	3.6176	-8.5464	2.8596	1.0092	2.8923	-1.1235	-0.69207	-1.7238	-1.4984	2.4361	-2.5768	3.1534	2.156	9.1445	-5.5445	-4.9677	-7.52	3.527
0.87485	-5.4505	-2.9813	-0.15117	-5.5655	2.5364	5.5978	2.0037	6.3721	1.886	-3.2893	3.719	-2.5523	-6.4105	3.6488	-9.7696	-0.34618	7.381	-1.1015	7.0392	2.6406	0.80409	4.3548	-3.4727	6.5341	3.5945	6.6183	-0.59518	0.12657	-0.28633	3.2678	4.314	-0.30855	2.7312	1.4089	3.1841	-4.5992	-4.4854	-9.6312	-0.59568	-7.1507	-6.0311	1.453	-2.5058	-7.734	-2.0432	-0.19641	-2.4212	0.686	2.0466
7.4118	-0.25237	2.0679	3.5593	-8.8586	-4.7277	-9.1137	-4.6126	-1.6371	-2.6932	-1.2323	2.2188	-2.5994	8.3926	-3.0624	2.4023	-6.4688	1.6737	-7.1227	-4.2876	-1.8911	0.49768	-0.19414	-6.2593	9.2335	4.7705	1.5309	0.18201	1.26	-1.0618	-2.8395	1.1248	-2.519	-1.0228	1.9673	5.0206	-6.4642	1.0985	2.981	3.5738	-1.3529	3.2431	-1.4896	-0.17272	5.2313	-1.8827	7.8493	1.9555	-5.1375	-1.1628
-9.5611	0.41079	3.3	-5.5537	2.2258	-3.1332	-2.7303	-5.5873	5.146	-3.2011	1.1132	2.6035	3.1967	-1.7059	4.5416	4.798	-1.913	-2.9508	-1.8368	-1.7698	2.3832	-1.5921	-2.6476	2.2489	4.1512	-1.6972	-1.8244	-0.66252	-6.7952	0.13428	-1.2327	-3.9166	2.8034	-0.22147	-5.5894	-0.47618	-10.709	-0.70558	3.4551	-2.3961	4.8146	0.012509	-0.91261	-5.9534	-3.0109	2.8435	-3.5287	0.10335	-1.7438	0.018147
2.2751	0.15576	3.3076	4.0262	-1.0528	1.5337	-0.3969	-0.83342	-6.678	-0.90618	3.727	5.8973	-0.2384	-1.3084	-5.3474	-7.0685	4.1045	-1.3955	-2.2214	3.2876	0.95017	-1.0502	6.5845	8.6345	-0.55019	2.6426	1.2072	-5.0091	5.1582	-3.7483	8.0594	6.2727	2.0432	2.6675	-0.8355	1.8049	-5.6284	-1.4312	-2.6013	-8.6278	-0.78093	-7.2931	4.0394	-2.5085	-0.90974	8.3986	1.5778	-2.1878	-3.0802	-1.5027
2.6942	-1.9235	3.9873	-1.1614	3.586	8.0353	-4.1998	-0.97868	-11.041	-5.9619	1.3278	-3.1847	-5.3723	-5.5705	5.0904	1.1418	-3.8179	4.5946	1.7179	2.891	7.583	2.0366	-4.1579	-2.9289	3.2984	3.4355	1.1133	6.2146	2.7583	6.211	7.0543	-1.5107	-2.214	4.7566	0.99008	-0.69106	1.1469	-5.6986	-1.5416	-5.0311	-2.5589	5.3927	-1.2621	1.6881	-4.861	3.0875	2.5338	4.2764	-5.0277	2.2762
-2.7398	2.269	4.1994	-0.75633	2.8101	4.6663	-0.87252	-4.9133	4.2084	1.3671	-0.05875	4.5024	-12.331	2.8493	-8.3114	-0.73557	1.2176	0.53217	1.994	-0.49774	1.8967	0.079474	-6.1165	-2.8683	-0.17051	-1.7753	5.9812	-4.7215	4.3943	-7.4865	-6.3355	-4.1896	-4.636	0.46893	4.316	-1.0525	-5.1926	1.1902	-4.7328	5.0649	-2.9351	-1.3426	-3.3996	0.46573	-4.3477	1.1694	0.24035	-2.5849	1.7318	0.84301
9.2261	2.0512	-0.43084	0.50531	2.0287	1.7999	-0.053937	-4.2839	3.5206	3.8263	-0.059431	5.4865	4.7717	-1.0988	0.78305	2.6644	-2.2923	6.0294	1.1191	-0.77701	2.9114	6.4723	-0.85894	4.176	-1.6111	1.3314	5.7476	3.0366	-4.4566	1.4302	-2.1684	3.471	3.6281	5.8088	-2.1776	-3.2855	-3.3449	-0.17243	0.18742	3.4509	5.1821	-0.61526	1.6113	7.0998	5.1943	3.2852	2.5687	1.1516	2.9039	4.9391
-1.5902	-1.4513	-1.1108	7.3073	-1.7575	-0.8815	-4.1956	-0.27616	7.5037	-3.2341	5.4312	4.0589	-0.45876	-2.23	2.2842	1.5704	-6.5567	-0.79073	-1.8072	3.9136	-0.63975	1.475	-0.055493	-3.0476	-5.0404	3.4026	2.022	-3.3585	1.2148	1.6797	1.7003	0.31407	2.8961	-4.5617	3.1991	-4.5491	-1.5601	-1.467	-1.6597	-1.7581	3.1637	6.122	4.0766	0.62582	3.812	-2.456	2.2418	2.7454	2.2897	-1.6711
2.7122	-0.90169	0.91443	-0.88083	-3.9971	-3.6296	-2.6727	-1.1759	1.7467	-1.4475	2.7015	-1.3084	-4.9796	-6.6079	4.4977	-2.0638	1.6627	8.6435	-5.5819	-3.2263	3.6097	1.0039	-4.6341	1.5955	-7.3929	0.65556	-0.87624	-1.2834	0.64678	-0.6182	1.0923	-2.8136	-2.114	-2.1172	-3.9237	-4.9144	-6.1972	-3.3285	6.9784	0.77395	1.265	-4.409	-0.58678	2.2544	-3.149	1.2143	-2.1693	-0.38015	3.4015	-2.4895
-0.63063	-1.1345	2.7085	-3.8436	-0.094136	2.7165	2.6098	0.95757	-2.3553	0.81644	0.3394	-7.2254	1.281	-4.2613	-5.1798	2.3063	1.6341	0.81321	3.6133	-0.4229	-1.8669	-2.5693	2.6555	0.0057414	0.22169	1.7362	3.5754	-0.54596	6.2835	0.47389	-1.6866	-0.97832	3.9302	4.2622	2.5174	1.0654	1.9355	2.8484	10.006	-7.2994	-1.8057	0.29835	0.72758	9.0666	2.1333	2.641	2.5129	-0.82168	-0.28428	4.9139
0.82087	-4.7586	-3.7159	1.0171	1.2321	2.8735	3.5046	-5.0198	-3.3033	0.10592	-3.547	-1.1391	1.2302	-1.1385	1.2556	0.75958	-4.3981	-2.0535	-7.6846	2.0724	-3.6014	1.7433	-5.8668	-3.4439	-3.8112	-4.0857	3.8996	-3.3754	-5.7608	-0.33251	-2.7667	-5.7844	2.4898	-0.089059	-2.544	-4.6507	-0.20553	1.0478	-2.4009	1.5505	1.3538	-3.4134	-1.0485	2.81	-1.3501	-2.6374	0.62276	-0.43317	-3.3826	0.0039799
-3.3082	1.8175	-2.4301	-4.5235	-1.4527	0.25696	-1.059	-2.9384	-0.65583	-0.89543	0.42077	0.57724	-1.257	-3.5808	-1.9972	1.831	-4.2261	-0.36209	-2.6696	-1.6528	1.172	-5.1103	-3.8675	0.13402	3.136	-4.2858	-1.9056	-1.1253	2.3795	-2.8697	-2.6748	6.8506	3.5973	-0.027474	3.8762	1.6243	-0.46832	-3.721	3.2717	-2.8478	0.21376	-5.4399	-1.9901	-3.889	4.7464	0.72679	-5.6546	-2.0635	-3.5338	2.6995
0.4208	-1.019	-4.8463	-5.3977	-0.36467	-1.2665	0.21728	2.4151	3.9368	-2.2558	-1.7042	-0.1391	-1.6183	-3.3064	-0.28107	5.112	-2.3489	-2.1216	2.314	-2.0893	6.3322	0.34072	-2.0792	0.54604	1.1562	8.3743	-2.6385	0.79534	-0.82968	-0.067471	-3.4776	-0.18375	-2.1927	0.523	-1.7716	-1.7521	1.0915	1.8946	3.4472	-0.379	-1.83	-2.6517	-1.2624	-5.5706	-0.56577	1.7192	2.2646	-4.7153	-3.7178	1.8994
-0.13455	0.86039	-2.7987	3.5537	-1.6342	1.0075	-1.4311	7.5247	-0.71407	-1.5122	-0.87848	2.3598	2.1315	2.7507	-3.2548	1.4035	3.923	-4.132	-1.9916	-2.0769	4.6915	0.93454	1.19	2.0951	1.005	0.27845	-1.1385	-2.7957	-2.5615	-2.0486	-2.5439	0.76551	3.896	-5.0756	2.6972	-3.8188	-0.41538	1.0903	-0.35801	-2.0237	-3.2066	-2.732	-2.7624	2.0252	-1.6442	0.05543	0.34539	-0.58196	1.757	-3.8796
0.47719	-3.3959	0.77771	-3.7883	4.1099	-0.41044	-4.6193	1.8443	-6.3168	1.2439	4.2402	0.22684	1.802	-0.29696	3.2727	-2.326	-1.5337	0.98454	-1.7709	4.0738	-3.1282	-0.73584	2.1344	-1.6938	-1.5834	4.1574	-2.2076	-1.1434	-6.0481	-2.9084	-1.0858	0.13596	-3.9454	0.55581	3.6992	0.076447	3.0484	5.0197	1.2158	-2.4078	0.27145	-4.3	-2.6603	2.9944	3.32	-4.5071	-1.8136	-0.8458	-1.6333	0.7896
24.105	21.29	22.134	17.095	6.076	9.4712	12.212	7.504	-0.28609	13.292	3.3689	5.0065	11.622	-0.18836	0.042851	6.5466	3.8124	-1.1792	23.058	7.9775	-3.9141	1.6589	8.5596	3.0568	8.9043	0.25669	0.71365	-1.9458	1.87	0.95646	9.7507	18.249	18.961	4.616	8.6378	6.6281	4.2591	0.56578	1.2029	6.726	7.977	-5.6023	13.749	23.322	-7.3458	3.5688	7.3969	-2.5745	-1.6574	4.0074
-4.9772	-3.2075	-1.7964	-5.9074	-2.4321	-0.062797	2.8671	1.5664	0.7219	1.2004	-4.528	-5.0769	-2.4424	3.0213	-0.025265	2.6905	-0.13923	0.76693	-4.8966	4.6508	5.931	-4.359	-1.5486	-1.0664	2.7698	3.752	4.6015	-1.842	-0.30919	2.3013	1.9274	3.8036	-0.2165	-1.836	-6.8935	-1.7326	2.0915	-1.3897	1.2556	-2.914	2.2659	3.5094	6.1282	-0.22703	1.4221	-1.5209	4.7851	4.1575	1.4093	-1.1941
1.7729	-3.7778	2.3434	-0.79284	-0.93355	1.0829	4.7116	-1.956	-0.87272	-4.6986	0.29164	1.9318	-4.9845	-0.43513	-2.9334	4.1978	-0.10177	1.0481	-1.2824	2.8932	5.3422	0.76132	-6.0146	2.3395	2.0838	1.6955	-5.7638	2.6849	2.5861	-0.28357	0.86839	-1.72	0.6233	-4.5034	-1.379	-0.70924	-8.2717	1.4287	1.5014	2.7023	-0.75576	0.94703	-1.3132	5.0795	-0.24958	-2.1782	-2.3759	5.047	2.0047	-1.9598
-8.2945	-3.291	-2.6376	-3.968	2.3613	-2.1613	-7.3171	0.72445	-1.2415	3.1718	0.73079	0.34589	0.88889	1.9734	-0.9548	-0.29674	2.561	-0.11379	-0.047118	2.4629	0.56244	4.3529	3.6565	-1.7222	0.083364	-0.1533	-0.24843	1.7242	-0.87316	-2.0671	-0.24872	1.4321	0.2657	-1.6683	1.7633	-0.32215	-3.2988	-0.36536	3.0416	-0.015887	-2.7575	-0.78275	1.0571	2.9674	6.8793	2.799	-0.81624	0.94284	3.3437	0.7945
0.045393	0.022068	-1.9943	-2.6836	0.31218	1.1287	-1.1195	-2.0868	-1.2425	-0.86522	1.6237	0.29129	-0.36648	1.7559	-2.2908	0.36823	1.639	-0.70214	2.2384	0.86095	1.7164	-0.80483	-1.3531	3.3506	1.4911	-3.1254	0.24147	1.9481	-0.86599	3.7826	0.51269	-2.7564	1.0714	1.2405	0.60687	1.221	0.93342	2.9685	0.32702	-2.5099	-1.6836	0.55864	4.0006	-3.1804	-0.056409	-0.88297	1.8507	-0.25424	-2.1244	1.2679
-0.91905	1.6976	2.6369	-2.9492	-1.667	0.78174	1.1069	5.4664	2.2149	-3.0112	1.9896	-3.5024	-2.0143	-2.4657	-1.5685	2.0015	2.2546	0.31974	-1.7127	-2.1095	0.50058	-2.0438	1.1837	-2.1169	1.6579	1.578	1.6856	-0.59008	1.805	0.4275	0.77861	-4.7178	3.0113	0.93245	-0.62557	-1.2325	-1.1551	1.3168	1.5587	1.0135	0.58208	1.5565	-1.6015	0.54461	3.5521	2.5251	1.1671	0.072777	0.86058	1.8468
0.012444	0.61201	1.8379	-2.1904	-1.3035	1.5147	-0.7875	4.4058	-2.2664	1.9154	-0.67127	-3.9022	-0.47503	-1.1155	-1.6934	-0.12112	0.10363	-1.5902	1.8301	-1.2535	0.88191	-1.5962	0.055609	-3.0925	0.97428	-1.9349	-2.0678	-1.0432	-0.27471	-1.1638	0.18308	2.1051	-1.6445	0.2223	0.0058566	-1.5505	-2.0744	1.148	-1.9801	-1.5788	0.94837	0.54075	0.95273	-0.1129	-2.6217	-0.58135	0.83486	-0.21352	-1.2147	3.474
-1.6092	1.4865	0.28898	1.9628	-2.6408	-2.0035	-0.79213	1.6248	1.0535	2.6016	-2.6663	-0.58216	1.7165	-0.12839	-2.2454	1.5963	0.55357	1.5763	0.87556	0.20697	1.5439	2.6999	-0.29663	1.5001	-1.8123	1.0979	1.4468	1.7164	0.38677	0.52454	-0.66606	-1.5324	-0.42016	-3.07	1.5132	-0.21051	1.567	1.3851	0.07094	-1.1012	-0.92112	-2.5912	-1.587	-3.5324	-0.35801	3.0023	-0.9304	-1.2313	1.7482	-2.3893
0.21526	1.964	1.6783	-4.5661	0.35119	3.6882	0.24104	-2.7458	-0.090532	-2.7039	-1.505	-1.255	-1.2554	1.1769	0.27626	-0.029566	0.78508	-0.42408	-0.21732	-2.5988	0.78366	0.67961	0.032835	1.7051	-0.15163	0.21307	3.3738	2.1282	1.4747	1.1515	-0.616	0.65274	4.195	-0.17129	2.8523	0.39934	3.9234	0.76862	0.78475	0.64622	1.2844	1.6176	-0.42748	-2.2141	1.7664	1.114	1.1738	0.48545	0.95182	-3.3646
-1.3278	-2.9898	-1.3147	0.48928	-1.4353	0.47933	-0.14598	-0.82782	-0.036656	0.65236	-1.7464	0.034787	0.60766	-1.7931	-0.074159	1.9728	-1.1863	0.14052	-0.10165	3.1277	1.4705	0.41526	0.4359	2.6463	0.47192	-1.6375	2.0897	-0.93749	-1.0407	0.87562	-1.3683	-0.7448	1.0893	0.88497	-3.898	0.26455	0.047326	1.2049	-2.5362	0.169	0.7491	-0.85023	0.38614	-2.4249	1.8328	0.18937	1.9655	-0.25641	-3.0554	-0.36784
0.91464	-1.6851	-1.1277	-0.53443	-0.98945	0.053935	0.30918	-0.47234	-0.14978	-0.32401	-0.68667	2.2382	1.2172	-2.13	-2.7925	-0.97242	2.1597	2.4378	-0.63156	-1.4782	0.61486	-0.17687	-2.5045	-2.5825	-3.2739	-0.62862	-1.7453	-1.2129	0.38821	-0.5165	0.89497	1.5464	-1.0526	-0.38767	-1.4145	-0.99356	1.8742	1.0865	0.71493	1.0923	0.87707	2.0398	-1.6282	-0.14791	1.4845	2.5421	-0.88388	-1.1295	0.8571	-0.17575
-2.3347	0.80465	-1.1881	2.8041	-1.7903	3.2615	-0.23968	-0.047598	0.56506	-1.1734	-0.066859	0.23929	0.53932	-0.0097489	0.82975	4.1634	1.9267	1.0375	0.15264	-2.131	-0.45678	2.1655	-0.016232	0.74939	-1.6675	0.27332	-2.9684	0.9948	-1.0105	1.6501	-0.2577	1.3636	0.30065	0.60652	-1.5792	0.88458	-0.33545	0.79774	-0.938	0.11157	-2.6074	-2.0802	-0.26979	1.6293	1.813	-1.6884	1.8123	1.9369	0.65908	-0.32392
1.7316	-0.25594	1.4712	1.5035	2.5472	-1.3232	0.59958	4.6791	0.2744	0.003229	2.3858	1.3108	-0.30982	-0.056911	2.6419	-0.95908	-3.0157	-0.15793	0.5553	-3.4088	-0.1164	-1.3019	-0.47907	-0.58333	-0.69874	-0.19156	0.13027	1.0458	-3.2226	2.6691	-0.28323	-1.8359	0.03584	-2.4929	-0.92708	-2.2611	0.61131	0.31466	-0.15431	5.0092	-0.45556	-0.32018	-0.19748	-0.54258	1.1253	-0.98185	2.0284	0.46875	1.4501	-2.4629
-2.4081	1.017	0.4661	2.4607	1.3753	1.0079	-0.31753	-0.65105	0.20075	0.30574	0.33267	-0.39602	0.68217	-1.8557	2.6681	1.6363	0.089325	1.5661	-2.4602	0.33416	2.1099	-0.45014	-0.50892	-0.91266	-0.70674	-1.0723	0.048601	0.84511	-0.30386	1.3395	-0.098002	-1.9837	1.0992	-1.7026	-0.001228	1.1663	-0.4435	-0.24461	-0.033757	0.36591	-0.24597	1.3913	-0.73753	-0.91471	1.3338	3.0304	-0.13843	-1.1168	-0.051651	0.65379
0.49883	-2.0275	-0.0042915	-1.8174	0.81758	-1.2377	-0.56033	0.23184	0.8878	-2.6202	1.3287	-0.0013715	-0.024603	2.0177	0.66139	-0.98373	0.54062	2.2538	0.40368	1.2011	1.361	0.39884	-0.63373	1.2277	2.1079	2.2431	1.1507	-0.29625	1.3759	-0.85861	1.0738	0.81257	-1.4717	0.11389	-1.2571	0.01228	1.9915	-2.1965	0.036856	-0.51164	-0.69239	-0.70627	1.1487	2.0057	1.2297	-1.112	0.45977	0.8364	-1.4572	1.2055
-0.67185	-1.0512	-0.2286	-0.42431	-0.69207	-0.48098	-2.8059	-0.45879	-0.30087	-1.5054	-0.98229	2.1145	-0.31521	0.79495	2.0084	-0.21481	0.92002	-1.0866	1.8245	-2.3078	-1.0515	-1.1372	1.2031	2.6965	0.71762	0.19515	-2.3081	-1.2435	-0.85531	0.30743	0.38117	-0.5472	1.0836	-0.72851	-0.67687	1.2957	0.56915	0.60993	0.21951	-1.1811	0.75213	-0.9285	0.20976	0.15341	-0.18431	0.70227	-0.57236	-0.78636	-0.75326	0.038481
0.37038	-1.1232	-0.7704	-0.17825	-1.093	-1.1771	2.0826	-0.29656	2.1069	0.35867	-0.52892	-0.21759	0.05945	-1.173	-0.652	0.91104	-1.2468	0.43665	-1.7017	-1.4149	0.98454	2.5474	0.36792	-2.0765	0.080896	-1.1091	-0.75138	1.4735	-1.4716	1.3009	0.81553	-0.99294	-2.6655	-1.2863	1.7598	2.5259	-1.2876	1.3979	-1.0497	-0.96801	-0.23493	1.0005	1.2907	-0.47996	-0.17495	0.026806	-0.29294	0.65039	-1.6405	1.4402
0.14458	2.9386	-0.36634	1.4591	0.0473	-0.56003	1.3782	0.5021	-0.63379	2.4648	0.38331	0.21287	-1.2868	0.65561	0.57037	2.1424	0.41835	0.46709	-0.6193	2.4158	0.65644	1.5836	-1.2406	-1.4449	-1.9895	1.0408	0.55927	-0.75596	-0.32633	0.78475	-0.83982	-0.37216	-0.96373	-1.5385	-1.1907	1.308	2.4083	1.1483	2.0869	-0.029056	0.44973	0.7229	1.2452	-0.042896	-1.1528	-0.92696	-0.82684	-1.536	-1.5063	-0.23317
-1.6525	-0.01239	-0.45844	-1.3538	0.29555	-0.016696	-0.91526	-1.5971	-0.61985	-0.37061	-2.3186	-0.33978	-0.2862	-1.9017	1.5977	-0.26063	-0.616	-1.8628	0.04286	-1.4395	-1.8812	-0.96759	-1.2255	-0.45375	-1.2082	1.8713	0.9443	-0.60826	-0.0024956	0.53402	0.0050459	0.88981	-0.1212	-1.0375	-0.077465	-0.77608	-0.5177	-0.28509	0.38952	0.34512	0.49767	-1.942	1.5252	0.20204	-2.128	0.97923	1.0932	0.21308	-2.1217	0.095995
2.2955	3.0017	-1.0613	-0.22987	-1.502	-1.4799	-0.35337	-0.30538	0.56475	-1.2155	-0.62355	-1.6914	-1.2929	0.64882	-1.1432	1.4291	-0.1666	-0.14041	0.38215	-1.22	-2.1591	0.78204	-0.051316	0.50128	-0.49054	-1.1948	-0.0014023	1.2503	-0.89052	-0.90556	-0.73613	-2.0155	-0.54668	-0.84008	-1.7118	-0.21959	1.1043	-0.97313	-2.4201	0.40627	0.63808	-0.031628	2.7692	2.142	0.727	0.088364	0.071309	-0.13038	0.48276	0.10214
0.076608	0.21552	1.4191	-1.3301	0.64329	-0.92942	1.1982	-1.401	-0.62636	1.1426	1.0136	-1.5014	0.2479	0.036109	1.4144	-1.6878	1.3982	-0.18822	0.15162	-1.2891	1.9436	0.95871	0.94008	-0.99091	0.031195	-0.24676	1.7778	-2.2442	-1.7386	-0.7478	-0.019466	-2.4995	-0.019025	-0.17128	-2.1424	0.48633	-1.4295	-1.371	-0.64177	-0.4997	0.5533	-0.49166	-1.1449	-0.10854	2.1597	0.74415	0.76175	0.6744	2.0953	0.091975
-0.7885	0.64051	0.10643	0.98999	1.8172	-0.33149	-0.66438	0.057837	-1.0623	0.95465	-2.2984	1.5052	-0.12439	-1.6506	-1.1117	1.5242	-0.48303	-1.5967	1.4078	0.31413	1.5168	-0.15661	-1.5266	-0.36738	-0.61692	0.58514	2.2523	-0.18865	0.55071	-0.11587	0.40218	1.1201	0.8496	1.1414	1.0506	0.32713	-0.33125	-0.097349	0.15588	-0.60414	-1.2103	1.8624	0.61142	-0.47619	2.133	0.92044	-0.46466	-1.2547	-0.49549	0.089001
1.4747	-0.51891	-1.2639	-1.4629	2.0145	-0.032546	-0.29388	-1.0641	0.61711	-0.037533	0.39895	0.55876	0.62475	-0.14795	0.0021366	0.021372	0.73028	-0.52066	0.41323	1.4198	1.4399	-0.28509	-0.66053	-0.25092	1.1625	-0.1156	-0.091209	1.3213	-1.1348	1.2385	1.5714	1.2062	-0.95986	1.0891	-0.4754	-0.18629	-0.053838	1.2062	-1.3656	-0.090512	-0.83999	-0.36945	-0.22809	-1.9135	-0.18911	-0.39238	-1.6917	1.8293	0.7331	-1.653
-0.47702	-0.71035	-0.14257	-0.66033	-1.6261	0.011577	2.1104	-1.4545	-1.6419	0.86471	-1.1444	2.4381	-0.36645	0.27254	0.99368	-0.20974	-0.95035	0.098433	-0.24776	0.51441	0.42399	0.4643	2.69	-0.84493	0.4433	0.78393	1.145	-0.45686	-0.29759	-0.071266	1.756	-0.5476	1.6545	0.51169	1.1435	-0.67055	0.098015	-0.66382	-0.55509	-0.041408	-0.94318	-1.3686	0.67043	0.17401	-1.3997	0.50601	-2.0433	0.32512	0.85753	-1.0848
1.0009	-0.2216	-0.82048	-0.31141	0.1512	-0.12359	-0.63752	1.6006	2.1505	1.0946	-0.090038	0.86094	-0.90702	-1.581	0.87432	-3.4546	0.39421	-0.8324	-0.92911	0.055821	0.66381	-0.22517	-0.27276	0.52719	1.1437	-0.51492	1.4352	0.4714	1.1393	-0.48535	0.18779	0.55994	-0.90018	0.32828	0.46918	0.92577	-0.41126	-1.2036	0.9863	0.3115	-1.8491	-0.21126	1.2423	-1.1649	0.10256	-2.0287	-1.009	-1.0871	-0.091068	-1.5114
-1.6671	0.76942	0.45617	-0.27746	-0.20521	0.32362	1.1523	1.4839	-2.6627	-0.016453	-0.45532	1.8339	-0.46655	1.0759	-1.647	-0.077376	-0.21705	-0.68589	0.054059	-0.17967	2.0424	-0.5824	0.093972	0.4226	0.56602	-1.0038	-0.55471	0.41078	-0.86187	-0.28781	-0.75348	0.082914	-0.19192	-1.2021	-0.41824	1.6154	1.711	0.87929	-0.74239	1.8668	0.34911	-0.033042	1.3079	-1.2656	0.69285	-0.87942	0.61754	-0.29791	-0.85371	-1.3936
1.5013	-0.59987	0.80391	-0.045048	-0.65294	0.19701	-0.33239	0.75557	-0.089411	0.57984	-0.04386	0.4952	0.85508	1.4278	0.54809	-0.18338	0.22597	-0.29745	0.80611	0.3938	-0.31448	-0.098753	0.092218	1.7388	0.35874	1.1507	-1.0301	0.42129	-0.14025	0.57646	0.6468	-0.030444	-0.9877	0.23745	0.19069	2.1761	-0.88574	1.5908	0.76456	-0.22002	1.5026	0.37543	0.69768	-0.23907	-0.055518	0.55963	-0.67884	-0.7686	-0.69399	-1.2809
-1.0797	-1.2486	0.89665	-0.24642	0.70692	-0.070417	-0.44284	1.1313	0.13563	0.88906	-2.5368	-0.50898	-1.5048	0.3106	-0.86304	0.49921	0.36831	-0.19062	-0.89101	-1.0913	-0.18202	0.065821	-0.62067	-0.55262	-0.27448	-0.22319	1.3357	0.1667	-0.9467	0.15403	-0.46563	0.87011	-0.14773	-0.48902	0.18368	1.6009	1.4039	-0.75267	0.60819	1.4139	1.3764	-0.96797	-0.85597	-0.31342	-0.94056	-0.40727	-1.507	-0.017145	-0.5658	1.7895
1.5562	-1.0266	-0.28818	0.64957	0.82975	-0.42298	-0.16956	-0.86644	0.99529	0.011552	1.4472	-0.50055	1.3018	0.60776	-0.23805	-0.14445	-1.3378	0.18473	-0.26634	0.36733	2.7417	-0.46249	0.47039	-0.14647	-1.2531	1.4021	1.4998	-0.26426	-0.68398	-1.3157	-0.40493	-1.391	-0.033674	-0.98225	0.44229	-0.41	-2.1388	-0.91755	0.94887	-0.40292	0.23818	1.0703	0.41172	0.46243	-0.40639	0.28382	0.042105	-0.55805	-1.2288	-0.72671
-1.2171	0.68069	0.07621	-0.1098	-0.40546	-1.928	0.75013	-0.71822	-0.71768	-0.16764	2.1507	-0.034132	-0.6342	-0.33011	-0.66002	0.93178	-0.60292	-0.51728	1.3733	-1.1567	0.87271	0.89344	-0.66816	0.032576	0.97005	-0.21786	0.38156	-0.12821	-1.0755	-0.42315	-0.10218	1.24	-0.65441	-0.013894	1.3458	-0.75883	1.5457	0.79008	0.64948	-0.054698	-0.49781	0.49646	-0.058665	-1.0841	0.21985	-0.91072	-0.02535	0.78701	1.8625	-0.2078
0.33712	-0.75964	0.31503	0.22008	-0.61934	-1.4338	-1.1918	-0.15776	-0.23128	0.8726	0.25228	1.1103	0.51551	-0.76243	-1.2385	0.49189	1.3612	1.7646	1.5842	-0.66484	0.70145	-0.5466	-0.16888	-1.3863	0.59682	-0.28182	0.49231	0.58582	2.5339	0.63805	-0.66368	-0.99174	-0.95793	1.2415	1.6653	-0.71663	0.16246	-0.95043	0.14884	0.33205	-1.0768	1.4311	-0.57524	-0.22716	-0.58112	-0.94271	0.94731	-1.0652	-1.1103	1.1521
-0.87489	-0.67213	0.119	-2.0811	0.64891	0.4971	0.91191	0.59978	1.2014	-0.4855	0.53953	0.55469	1.8308	1.4835	0.29406	-0.27436	0.50914	0.41667	0.3061	0.28393	0.21946	1.3336	0.58457	-0.62253	0.039215	0.84644	0.46795	0.1852	-0.12927	-0.45886	-0.94783	1.8041	-0.032079	-0.45667	1.7137	0.93382	0.10607	-0.31465	0.05219	0.87824	0.1501	-1.206	-0.079036	0.93614	-0.76983	-0.55478	0.6921	-0.29146	-0.4918	-0.56305
0.75808	0.24075	-0.59667	0.55759	-0.12725	0.34096	-0.60666	-0.16336	-1.9669	0.39206	-0.49945	-0.46683	-0.54018	-0.046895	-0.50323	-1.485	-0.68673	0.28764	0.29079	-0.24969	0.27596	1.1388	-0.33783	0.02895	0.11744	1.0874	-0.4533	-1.5953	0.22721	0.90045	1.1113	-0.058294	1.1868	0.76084	-0.079841	-0.6144	-0.64723	-0.28477	-0.37148	0.49295	-0.51038	-1.1462	-0.1021	-0.98938	2.1323	-0.30069	-0.018408	1.212	0.10313	0.46782
-0.21649	-0.39646	1.4477	0.47643	-0.017003	-0.31316	0.092458	0.94613	0.68252	0.43354	-0.68726	1.8615	1.1673	0.26516	-0.50886	0.1395	-0.72967	0.50811	1.1622	-0.29671	-0.54218	0.38317	-0.47456	-0.19707	0.97101	-0.9843	0.18098	-1.172	-1.7842	-0.69315	-0.067607	-1.7219	-1.1897	0.28955	0.91637	-0.36377	1.4124	-0.99852	0.72849	-1.4622	0.083944	-1.0364	0.096142	-0.39927	-0.8431	1.0726	2.0093	0.95805	0.55759	-0.26486
0.83434	0.34766	0.19057	-1.6001	0.9691	-0.51068	-0.29866	-0.26695	-0.21128	-0.36148	-1.1493	1.6756	-0.98811	-0.61682	-0.94285	-0.8441	-0.96545	0.092959	-1.3969	-2.0924	0.38234	0.057342	-0.74018	0.23559	-1.8748	-0.61996	0.13807	0.13498	-0.16182	0.69779	0.4434	1.742	0.75349	0.66065	-1.0604	-0.12337	1.1991	-1.1845	0.35869	-1.988	-0.75497	2.1408	1.0379	1.832	-1.361	-0.1267	0.9752	0.093372	0.27775	-0.53708
0.50773	0.76933	1.4701	-1.7475	0.64148	0.80339	0.41547	-1.6228	-0.52787	-0.10483	-0.36147	0.48519	1.1794	0.56086	0.91362	-0.74447	0.68438	-0.21346	-0.89075	0.27046	-0.44355	0.2858	0.32052	-0.51839	1.1392	-1.2838	0.033597	-0.68757	-1.2764	-0.18838	0.29973	-0.62024	0.5078	0.66903	-0.66381	-0.028115	-0.41247	0.14005	1.0233	1.8844	0.8059	0.95961	-0.16973	-0.77757	0.07583	0.4686	-0.079892	-0.66229	-1.8428	1.4488
-0.013006	-1.2565	0.59291	0.57363	0.78665	0.36141	0.88454	0.40751	-0.74794	0.77563	0.93849	0.51531	0.61465	-0.32048	-0.64702	-0.6122	0.65606	0.78142	0.028669	0.15244	0.24337	0.086515	-0.16067	-1.5672	0.8792	0.58435	-1.6593	0.45359	-0.26307	0.63735	0.84737	1.3997	0.6307	0.18441	-0.85418	0.72183	-1.2804	-0.22709	-0.49729	-2.4537	2.1193	-0.3609	0.79626	-1.5236	0.54656	-0.066364	0.034651	0.22255	-0.43678	0.88615
-1.0099	-0.15262	0.10018	-0.80629	0.72257	-0.12336	-0.42138	0.70764	0.43125	-0.78572	-0.64433	-0.018486	2.0492	-0.4684	0.79964	-1.1734	-0.39945	-0.051429	-0.023758	0.75015	0.61085	-0.012197	-0.99743	0.021761	-0.20232	0.023926	-0.12497	-1.1741	-0.0054213	0.69448	0.76859	0.25678	0.79313	0.18206	0.34553	-0.90493	-0.67246	0.20495	0.63752	0.63312	0.94744	0.13797	-0.22101	0.89591	-0.068597	-0.82644	-0.53363	-0.29583	-0.68605	0.22149
0.40017	1.203	-0.54713	-1.4001	0.31991	0.63596	-0.44755	-0.3148	0.44277	-0.4853	-0.33288	0.33142	0.66074	0.24111	0.21735	0.92531	0.02615	-0.47705	1.1352	-0.63396	1.1027	0.78445	0.50419	0.11228	-0.761	0.74287	1.1557	0.61181	0.67685	-0.20678	-0.81202	-0.0044072	0.5799	-0.65885	-0.87675	-0.10393	-0.57113	0.40667	0.98494	-0.59202	0.62677	0.67385	-1.1031	-0.076746	-0.9546	-0.81378	0.12306	0.338	-0.096761	0.36309
-1.5724	-0.69223	-0.0011546	1.6375	-0.89019	0.41421	1.8544	0.024019	-1.0781	-0.30734	0.16893	-0.21934	-0.37656	0.062031	-0.041732	-0.6676	1.1047	-0.43901	0.3451	1.0401	0.81159	-0.31332	-1.3274	0.080905	-1.5577	1.0611	0.25673	-0.32135	-0.16085	-0.4757	-0.8149	-0.17606	0.31114	0.38087	-0.91929	-0.72294	0.76995	0.48045	0.14868	0.40689	-0.74437	-0.079398	-0.18577	-0.20663	-0.071504	-0.77738	0.0032501	-0.36239	-1.3559	-0.44867
0.70264	0.63055	0.22793	-0.12822	-0.12525	0.48786	0.2378	0.76312	0.18188	0.57788	-0.10474	0.57361	-1.6564	0.15376	0.6108	0.65079	-0.37602	-0.87462	0.4257	0.30209	0.12154	-1.711	1.333	0.30364	-0.66301	0.40069	-1.8049	-0.79428	0.77955	0.28604	-0.10394	0.033311	0.82143	-0.2629	0.50046	-0.67558	-0.70977	-0.45945	-0.10079	-0.64122	0.68852	0.24548	-0.020614	-0.029752	-0.1861	0.093657	-0.024332	-0.38324	-0.019295	0.84689
-0.83278	-0.72007	0.42234	-1.0116	-0.12935	0.54586	0.75832	-0.58421	-0.6414	-0.54817	-0.16979	-1.3099	-0.23141	-0.66401	1.1519	0.31537	0.046129	-0.88374	0.71351	0.24475	0.2358	1.8267	0.54648	0.23118	-0.84378	0.77372	-0.65626	-0.13763	-0.70977	0.31791	0.79958	0.65258	-0.49874	0.64009	-0.43681	-0.37648	0.44514	0.28482	0.20766	0.047538	1.2275	1.0194	-0.31172	0.021954	-1.3237	-1.7787	0.45714	-0.034539	0.0051813	0.74681
-0.070479	-0.19992	-0.61509	0.97909	0.62726	0.52133	0.40423	-1.3819	1.0292	1.0045	0.94566	0.6165	0.58886	-0.98755	-0.95156	0.40624	0.88244	0.84689	-0.43353	-0.032275	-0.21453	0.30849	-0.13334	-0.20748	0.74916	0.13389	-0.050546	-0.50754	0.85676	1.8799	-0.013463	-1.3657	0.89825	0.66083	-0.46264	-0.14617	1.048	-1.1161	-0.069798	0.0080243	0.20605	-0.020457	0.60974	-1.7129	-1.3095	-0.99351	-1.1852	0.28652	0.70787	-0.63288
0.32357	-0.90142	0.16814	0.50939	-0.11536	0.69838	-0.37882	0.223	-0.89924	-1.4363	-0.4697	0.23524	-0.12485	-1.3654	-0.69489	-0.27936	1.1359	-1.1933	1.0562	1.224	-0.53783	-1.2222	0.79437	-1.2517	0.52514	0.51035	0.16827	-1.9713	-0.51372	-0.60675	0.13796	-1.541	-0.28562	0.42772	1.3416	0.19019	0.62746	-0.1921	-1.569	-0.77034	-0.58768	0.60147	0.4577	0.40065	0.20978	0.89323	0.20229	0.76042	-0.18428	-0.3365
0.53175	-0.33633	0.27195	0.37133	-0.81402	0.18684	-0.26171	-0.42308	0.2649	-2.0928	-2.0742	-0.31633	1.2933	0.34562	-1.2214	0.62797	-0.93466	-1.1052	-1.1115	-0.28563	-0.1884	0.046837	0.72618	-1.8612	0.1639	0.31087	-0.57746	0.15172	0.92659	0.62336	-0.21706	0.074893	0.064014	0.3275	1.1926	-0.20351	-0.06493	-0.8534	0.20636	1.1804	0.7837	0.14811	1.1264	-1.2697	1.4813	-0.87873	0.28687	0.69583	1.3049	-0.84192
-0.96706	-0.75478	-0.59707	0.83108	0.27424	0.24502	-0.49868	-1.154	-1.8101	0.5061	0.48958	0.84096	-0.84066	-0.40623	0.61164	-0.688	-0.23712	0.50299	-1.409	-1.0322	0.74548	-0.045924	1.0903	1.7601	-0.00079399	-0.81724	-1.2629	0.53177	0.067353	-0.239	-0.71004	0.59773	0.067942	0.27357	1.4505	0.71504	-0.53594	-0.9426	-1.1044	1.0636	0.89242	0.51922	0.16745	0.50123	0.10122	0.74105	-0.50286	0.26164	0.23	0.99898
-0.28732	-0.28895	-0.35954	-0.38943	-0.29768	-0.49463	1.7405	0.63281	-0.30715	0.080989	1.151	0.88989	0.84986	0.87767	-1.7544	-0.77131	0.32764	-0.30774	-0.58627	-0.97449	0.24447	0.40925	-0.5591	0.10205	-0.76095	0.12482	0.41215	-2.3724	-0.30423	0.7448	0.76414	0.079002	0.36756	0.72907	-0.39459	-0.59531	0.17071	-0.1043	-1.6571	-0.051414	-0.502	0.97116	-0.42546	1.0718	0.028056	0.6271	-0.015595	0.57671	-0.18935	0.26814
0.64234	-0.97591	0.11795	-0.10794	-0.64504	-0.1064	0.072251	1.0231	0.85534	0.060467	0.39841	0.71158	-0.6884	-0.66484	-0.45917	0.27375	0.67495	0.26258	-0.24255	0.29507	-0.92583	0.18033	1.1082	-0.92559	-0.030202	-0.25176	1.0171	-0.76195	0.61877	0.6316	-0.70424	0.61746	1.4268	0.23689	0.35672	0.7747	-0.59074	-0.055366	0.18744	1.6028	0.036825	-0.15142	-0.53828	-1.3027	-1.5959	0.22749	0.86981	0.22945	0.5137	1.6418
0.25476	-0.43144	0.13453	-1.1487	-0.98943	-0.54154	-0.35726	-1.1779	-0.20411	-1.0731	1.2697	-0.24056	-0.56097	-1.6868	-0.30561	0.68409	-0.75667	0.61057	0.56182	0.76815	-0.58501	0.88928	-1.2983	-0.96893	0.095606	1.0907	-0.96334	-0.27474	-1.4242	-0.76162	0.16824	0.85127	1.1839	0.20879	0.10098	0.013963	0.16647	1.5915	1.3264	1.3111	0.49347	-0.59201	-0.40953	-0.42323	0.16806	0.24081	0.5702	-0.11537	0.57755	0.51782
0.077904	0.048876	0.39789	0.39938	-0.73847	0.53072	0.67473	0.51705	1.4962	-0.7439	0.63103	0.60423	0.14385	-1.0884	-0.47893	-0.29687	0.60336	-0.43698	0.46998	0.1663	0.2222	0.23205	-0.37684	0.13949	-0.3081	-0.3641	-0.26743	0.12776	-1.1165	0.20362	-0.57255	1.6894	-0.02712	-0.26502	-0.18319	-1.4526	-0.19218	-0.43976	0.22633	0.17095	0.28988	-0.50011	0.87913	-0.62401	-0.11217	1.1562	-0.38247	0.019781	0.92981	0.45653
-0.74511	0.064482	0.28147	-0.52641	0.33474	-0.43354	0.19214	-0.94626	0.89277	0.70033	0.41815	-1.8636	-0.66797	0.34885	-1.232	0.25176	-0.14312	0.80424	-0.84258	0.22224	-0.48348	-0.49484	1.2789	0.93954	0.26145	-0.089518	-0.095869	-0.49024	-0.32294	0.52265	0.601	0.75975	-0.54782	-0.38138	1.9758	0.030761	-0.95571	-0.54835	1.2963	0.035978	-0.31522	-0.43568	0.47646	0.92527	0.35347	0.17428	0.70477	-1.0213	0.17421	-0.84053
-0.68999	0.42986	1.1861	0.79533	-0.078004	-0.43676	-1.0392	0.27971	0.17259	-0.89366	-0.16931	1.1848	-0.52351	0.59606	-0.51566	-0.035313	-0.83772	0.54701	-0.67293	-0.34747	-0.27982	-1.3373	-0.086995	-0.025204	0.62851	0.44616	0.42669	0.26403	0.26598	-0.065252	0.15994	0.66459	0.35209	-0.45593	-1.7626	0.25945	-1.6201	0.35591	-0.71731	0.80624	1.0097	-0.12852	-0.49942	-0.48243	0.32559	-0.59483	-0.85149	-1.1388	-0.39591	-0.53039
-0.17382	0.35697	0.46568	0.079255	-0.43495	-0.2516	-0.98737	-0.78444	-0.058244	-1.0015	-0.40288	1.1126	0.49038	0.82718	-0.5938	-0.77695	-0.55344	1.054	0.0017472	1.0093	0.47549	-0.72383	-0.19626	-0.76196	0.29035	0.24084	0.80301	0.33437	-0.32385	0.54436	0.30825	0.69325	-0.73871	-0.45707	-0.20392	0.5624	1.578	-0.38151	-0.72022	1.4473	1.1206	0.34248	-0.46299	0.13805	-0.66555	0.30999	0.29202	-0.35829	0.013437	0.21511
-0.71767	-1.3426	1.3126	0.62862	-0.44144	-0.81668	-0.38556	-0.27969	-0.71549	-0.086981	0.49317	0.16218	0.53999	-0.64827	0.23334	-0.46509	-0.99135	-0.63479	0.4184	0.31804	-0.58744	0.033841	0.15431	0.002535	0.095707	0.071005	-0.43447	0.16021	1.1648	-0.1899	-0.64628	-1.4907	0.88065	-0.46579	-0.32892	1.5749	1.677	-0.37211	0.52327	-0.091362	-0.39129	0.24049	0.8427	0.91796	-0.64979	-1.9211	-0.17547	0.19013	1.1486	0.17888
0.63477	-0.55658	-0.11778	0.38128	-0.90692	0.15418	-0.31218	-0.65977	-0.2324	0.41817	-0.62023	0.22828	0.07106	0.0006566	0.44908	-1.2419	1.0142	-1.6622	-0.56355	0.33255	-0.23475	0.39196	-0.38277	-0.75645	-0.0021257	1.0571	-0.39022	0.97251	-0.69248	0.90028	-0.022695	-0.98529	-0.81431	-0.34866	1.516	-0.0091544	0.0066823	0.95842	0.21045	0.4725	0.18505	0.56891	-0.63902	0.12039	-0.12479	1.0106	0.48195	0.059713	0.13618	-1.1743
0.70592	0.58092	0.34516	-0.035036	-0.45847	-0.76913	0.45385	1.1663	-0.94828	0.85871	0.63535	-1.2542	0.90593	0.55031	0.13741	-0.64103	0.76334	-0.25588	-0.7788	-0.82249	0.21283	0.052692	-0.8267	0.21056	0.37707	0.17515	-1.1817	0.94436	1.1587	0.24012	0.3852	0.77206	0.47503	-0.6967	0.57906	0.11554	0.54125	-0.5118	-1.5537	-0.6655	0.69673	-0.89947	-1.3574	-0.17245	-0.052856	-0.21937	0.69572	-0.14578	0.064115	-0.56461
-0.73928	-0.09264	0.80531	0.88927	-0.36805	0.22232	0.29607	0.029355	0.63848	0.0035189	0.14341	-0.54965	0.40339	0.8106	-0.9886	-0.99608	0.57324	-0.57668	1.0362	-1.3471	-0.46821	0.096101	0.78075	0.17789	-1.3269	0.40873	0.31136	-0.37048	0.36521	-0.2788	0.46635	1.5118	0.182	0.093429	-0.17781	0.52703	-0.16307	0.30978	-0.33796	0.38553	0.053318	1.1404	0.07962	0.25191	-0.27137	0.6759	-1.1316	0.80495	0.34775	-1.0142
-0.22084	-0.053649	-0.51765	0.10899	-0.041052	0.68632	0.14603	-0.067866	-0.81933	0.47728	-0.29335	-0.86912	0.61151	1.4483	-1.1705	-0.52485	-0.52213	-0.046273	2.1116	-0.60322	0.63521	0.6009	0.10388	-0.45038	-0.59534	-0.59099	-0.2811	-0.024162	-0.017529	0.25592	-0.91866	-1.2032	1.165	-0.75107	0.20921	-0.2841	-0.53907	0.07787	0.9647	-0.11923	0.81293	-0.26515	-0.62246	0.017112	0.090732	0.2141	-0.69292	-0.69034	-1.1391	0.47831
-0.52917	-1.1679	-0.43757	0.32269	-0.66436	-0.096405	-0.21465	0.80524	0.16065	0.72273	0.4559	-0.90582	1.3118	-0.24085	0.4055	0.4136	-1.1048	-0.21263	-0.68443	-0.69946	-0.20897	0.23127	-0.078137	0.32418	0.084684	-0.51495	0.45155	-0.10383	-0.09783	-1.4866	0.98712	0.51923	-0.86885	0.13223	0.13937	0.021044	1.5465	0.22153	-0.038402	0.51859	1.0546	0.96153	-1.5416	0.48412	-0.11348	0.49038	-0.19325	-0.16738	0.30655	0.12768
-0.21602	0.804	-0.4575	-0.15731	0.009306	0.56362	-0.85191	0.49689	0.52596	-0.43686	0.52266	1.9503	0.90021	-0.51499	-0.53981	1.3952	-0.38371	0.33517	-0.3437	-0.22799	0.28695	-0.47835	0.42328	0.060963	0.024221	0.77709	0.79233	-0.091978	-0.77982	-0.72815	0.27706	-0.013864	0.76721	0.096949	-0.13726	-0.46229	-1.3045	-0.22192	-0.69263	0.16999	0.04318	-0.9298	-1.2719	-0.22256	-0.94543	-0.62343	-0.019825	-0.14451	-0.09318	-1.2046
0.71192	-0.0091559	-0.39299	0.54134	0.057998	0.67764	0.44864	0.44089	-0.14445	-0.22811	-0.45716	-0.14631	0.18958	-0.2634	-0.6447	0.60109	-0.40184	0.77764	-0.20699	-0.86793	-0.15856	-0.86034	-0.20189	1.131	1.8457	-0.32987	-0.60964	-0.12349	-0.88638	-1.4106	-0.093892	0.064899	0.31003	0.35398	-0.37225	0.0090631	0.7375	-0.33662	0.96974	-0.43811	-0.50473	1.2007	-0.23352	0.28281	0.61986	0.46925	-1.1447	-0.52376	-0.18719	-0.18782
0.083392	-0.58098	-0.47417	0.46201	0.21789	0.69926	0.51686	0.15104	-0.6071	0.1858	-0.078517	-0.30486	0.016676	1.178	0.83479	0.35109	-0.39565	0.35493	1.6584	0.53694	-0.77857	-0.55583	0.088472	-0.22144	-0.18857	0.13032	1.4914	0.11251	-0.26566	0.57079	-0.65084	0.53645	-0.79489	-0.0084545	-0.079296	-0.4754	-0.70212	-1.0338	-1.1082	-0.33401	1.2121	0.67332	-0.74839	0.042388	0.14673	-0.21874	0.36682	0.33413	0.039085	-0.072939
-0.7151	0.95316	-0.78126	-0.52101	0.23905	0.14975	-0.81737	-0.539	1.2172	-0.53508	0.23159	0.63529	0.028173	0.25028	0.50268	-0.10508	0.19066	-1.0416	1.2326	-0.66394	1.472	0.11788	0.0081821	-0.010824	0.30458	-0.16101	-0.32244	-0.11635	0.18857	-0.1175	-0.67248	-0.53131	0.83256	-0.13073	0.63538	0.20487	0.061226	0.86662	-1.4259	-0.21904	0.034783	1.2902	-0.24142	0.73481	-0.37438	-0.59566	-0.04853	0.12758	0.26602	0.5123
-0.55778	0.21772	-0.36833	-0.15216	0.76042	-0.056257	-0.13936	-0.61358	0.24839	0.5746	0.75729	0.13115	0.69558	-0.068151	-1.0099	0.81683	0.82128	-0.77943	0.93418	0.083031	-0.73126	-0.56625	0.62849	0.047475	-0.2405	-0.37428	-0.17314	0.25372	0.56276	0.28727	0.71852	-0.069553	-0.49317	-0.13691	-2.0123	-0.11178	-0.27211	-0.457	-0.078055	0.31903	-0.029886	-0.48727	0.78336	-0.19296	-0.72218	0.045704	0.98951	-0.17056	0.18869	0.28131
-0.046587	0.29308	0.64539	0.02377	0.18952	-1.2376	0.2337	-0.84323	-0.10987	0.21564	-0.084605	0.56444	0.39741	0.017987	0.14746	0.39795	-0.32677	-0.71983	-0.73315	1.1189	0.54927	-0.5974	1.1957	0.20034	-1.3981	0.19422	-0.85757	-0.81875	-0.48302	0.12368	0.73379	0.11244	-0.33118	0.51249	0.13042	0.14149	0.39517	0.33493	0.14523	0.097783	-0.81668	0.068468	-1.393	0.5026	-0.73915	-0.12146	-0.1084	0.31455	0.20287	-0.06064
-0.39392	-0.75712	-0.32591	0.10186	0.28296	-0.36433	0.10535	0.3431	0.50345	0.79161	0.34656	-0.1125	-0.061605	-0.36122	-0.48748	0.2523	-1.0063	-0.76339	-0.216	1.0113	0.12225	0.41181	-0.34	1.1174	-0.50215	0.1364	0.47099	0.68214	0.62442	1.0674	1.2183	-0.74434	0.76511	-0.48104	0.35274	-1.3127	0.58262	0.051941	-0.62567	0.50032	0.61144	-0.66737	0.18355	1.2745	0.57204	-0.34152	-0.44596	0.70676	0.11924	0.80323
0.52617	-1.0321	0.022202	-0.56086	0.266	0.59329	-0.42395	-0.50496	0.037911	0.37498	0.11042	0.47365	-0.20613	0.308	0.22286	0.1119	0.10298	0.73924	1.0453	-1.4337	0.25529	-0.5021	-0.99802	-0.75993	-0.47861	-0.28887	0.41011	0.33083	-0.18904	0.86755	0.27532	-0.52772	-0.26623	-0.26214	0.2028	0.95336	-0.28719	0.77023	0.054999	0.80085	-0.65391	-0.32239	-0.23574	0.98019	1.0579	-0.31411	-0.56473	0.20731	0.38533	0.16037
0.50082	-0.45893	-0.37468	-0.52139	-0.51762	-0.062448	0.16329	-0.4766	-0.50072	0.55336	-0.064367	-0.2841	-0.16142	0.88341	0.22609	0.82887	-0.22331	0.18971	-0.63077	-0.57317	0.55912	0.11778	0.26206	-0.10857	0.50198	0.071716	-0.59222	0.56567	-1.4032	0.4949	0.1771	-0.016595	1.0075	0.52629	0.47368	0.70858	-0.18691	-1.0189	-0.062748	-0.095072	0.047867	0.40944	0.13199	-0.66693	-0.8234	-0.67635	0.73967	-0.13315	-0.14555	-0.23266
0.12593	0.13788	0.24833	0.89856	0.42071	-0.20728	-0.88221	0.057151	0.046163	0.53765	0.90083	-0.18641	-1.2829	-0.65203	0.19871	0.31118	-0.69752	0.79528	0.058901	-0.56441	0.38542	0.18129	-0.054263	-0.55738	-0.63782	0.0074524	0.59856	-0.74123	0.22293	-0.4233	0.096704	1.206	0.2079	0.3172	0.30403	0.77026	0.17676	0.036595	0.14584	0.22032	0.52243	-0.43309	0.57726	0.23939	0.48478	-0.16135	-0.98259	1.0514	-1.2776	0.013556
0.5596	0.27155	-0.523	-0.036944	-0.058551	-0.9423	0.40436	-0.085014	0.058975	0.60439	-0.033356	0.085103	0.045384	0.38745	-0.11869	-0.012097	0.64764	-0.27985	0.25849	0.25785	-0.39676	-0.63045	0.36966	-1.2726	-0.34866	0.66233	-0.29773	0.1227	-1.8964	0.59244	-0.031723	0.2283	0.67587	-0.96675	0.31715	0.46673	0.20155	-0.62396	-0.30844	-0.00068487	-0.30782	0.52178	0.023422	0.57404	1.2468	-0.64563	-0.238	-0.78696	-0.34307	0.23914
-0.62508	-0.69453	-0.43124	0.10968	0.066033	-0.055451	-0.051932	-0.19115	-0.52797	0.22828	-0.75631	-0.42787	0.21446	-0.30206	0.091928	1.2584	-0.11097	-0.22904	0.81171	0.12907	-0.48769	-0.53088	-0.25313	-0.53852	1.027	-0.86367	0.062326	-0.0098669	0.83196	1.0896	-0.25748	1.3317	0.18216	-0.20628	0.2195	0.41561	0.076344	0.58731	-0.67304	0.45796	-0.99397	0.42216	-0.48545	0.6436	0.15484	0.1388	0.0761	-0.3304	-0.4497	-0.5002
[truncated: 78 more columns]
