# Supplementary material for: Interpretation of Appearance: The Effect of Facial Features on First Impressions and Personality
Source: PLoS One. 2014 Sep 18;9(9):e107721. doi: 10.1371/journal.pone.0107721 (PMC4169442; doi:10.1371/journal.pone.0107721)
Supplement: File S1 — Supporting Information. Table S1, questions used for the Ratings. Table S2, participant information. Table S3, scores given in the Ratings. Table S4, PCA scores for women with participants in columns. Table S5, PCA scores for men with participants in columns. Table S6, validation questions. Table S7, validation participant information. Table S8, scores given in the validation. (ZIP) [file pone.0107721.s005.zip › File_S1/Table_S5_PCAscores_men116.csv]

004	007	008	009	010	011	012	014	016	020	021	023	025	027	028	030	031	032	043	044	045	048	049	051	054	058	060	062	063	068	069	072	073	076	077	079	085	086	090	092	094	096	100	101	102	103	105	110	111	112
0.81592	28.397	-36.663	-79.863	65.62	-78.62	44.205	-57.113	17.236	9.5369	46.698	23.578	-5.5113	10.772	-8.4918	37.264	5.6801	1.6596	-10.273	47.821	57.315	-42.32	-64.628	-41.074	-3.8979	-42.33	-36.298	-84.349	-1.7234	-4.5936	22.664	13.821	30.817	11.254	-21.996	20.013	-31.154	28.598	-15.603	-45.533	24.61	-16.382	29.596	-10.07	18.291	37.391	-31.928	-5.4722	1.8852	79.614
-9.4331	10.811	17.917	-7.2716	-82.081	-18.179	37.949	-27.902	10.186	-14.039	10.899	-4.1465	10.571	-23.75	-27.307	16.601	-0.32626	5.0185	-12.826	15.212	-35.347	14.46	20.03	-18.16	-5.6228	-6.3006	21.114	-36.669	19.957	-13.971	26.816	-7.0243	-41.088	30.705	40.653	-5.9509	-27.636	21.591	-2.9622	19.253	44.91	58.789	33.487	18.448	34.509	11.328	-35.894	2.2237	-14.27	1.9783
35.162	25.156	-2.6431	-9.3641	32.605	-24.439	8.9149	-9.5993	-26.679	-4.9453	-9.1253	7.8022	-8.0097	-20.919	-17.54	-19.719	-4.7851	-18.806	-22.037	-1.7921	22.309	2.2767	17.651	-2.9594	-0.69268	-22.463	-39.513	73.631	13.527	3.4646	6.7253	14.433	3.7988	4.03	24.635	7.8394	-10.32	1.8217	-5.6531	-33.016	-2.1312	8.9364	-3.003	6.4595	0.5862	10.906	-7.7512	-7.2782	11.372	10.173
-22.383	7.0378	-16.13	-16.39	8.8921	32.166	-13.716	13.586	6.3247	16.218	-16.721	23.764	11.571	-4.6855	5.0576	-22.326	3.894	15.769	14.573	8.1735	-10.371	12.523	-5.0934	-8.2415	-22.665	15.87	3.4736	-7.5541	-14.999	-14.901	-10.232	1.499	-4.0945	12.441	17.796	4.088	-13.385	-3.1027	-7.7831	17.584	8.5152	-8.3975	35.824	28.876	5.1959	5.3595	-22.258	-13.916	18.428	6.422
13.204	-5.5335	-42.041	-18.921	6.7408	13.492	32.144	0.10634	17.527	12.224	-0.11937	1.1668	23.773	0.12685	21.785	3.148	-5.6009	-24.637	17.316	-2.0277	1.9559	8.0629	-7.3447	-0.67804	-1.4263	-20.94	11.59	-10.097	8.8945	32.098	3.5982	3.1443	1.4948	-25.228	26.161	-3.2871	-18.056	-17.95	1.715	-11.039	-4.3055	-6.9114	14.325	12.037	-4.5485	11.4	-1.5302	12.129	7.2397	-21.701
-23.419	-7.6058	-11.205	5.4281	-31.4	-8.4307	3.4727	-7.204	-12.746	30.806	-27.855	-2.4644	-14.175	-10.403	-2.2418	-2.5451	-5.1845	-7.6697	-26.139	-4.193	1.0281	-21.288	-19.339	-23.703	2.2556	-9.545	2.2869	7.3908	-3.6165	1.2469	7.7442	-6.4895	-16.773	3.209	-19.358	11.332	-14.668	-11.097	4.4116	13.464	-0.97203	6.2426	4.4806	6.5003	-5.6203	-2.8149	3.7206	15.113	-8.4719	-16.684
-8.5123	-19.037	-18.474	-2.7256	-18.692	6.7779	-11.22	-18.188	-4.6089	-13.458	-6.0777	-2.056	-13.439	8.5545	3.5384	-8.6105	-8.1237	-14.144	-17.679	4.173	15.039	-7.1952	0.38107	-4.0181	-18.002	-6.3501	18.145	12.273	-7.9719	-5.6241	-33.924	-12.127	17.465	7.8094	19.034	-11.261	-0.99045	-6.7196	-12.089	-2.6941	-20.572	9.0967	3.3703	-6.6674	-4.6261	-6.3717	-1.3869	6.3915	-13.957	19.427
8.398	8.3916	-11.095	-20.26	12.825	7.974	-9.3085	-11.981	-28.895	-34.816	-6.4204	-1.4157	-12.768	-5.5947	-4.0651	-13.995	-15.401	3.3269	-15.518	-1.6132	-3.9498	-2.6692	-4.8237	9.3554	0.83484	18.363	-0.40238	-16.367	-2.6421	4.9125	2.514	12.466	-4.7806	-1.9065	6.4273	3.7593	1.7445	-9.0037	4.0748	-11.08	5.4704	-2.9861	0.22818	-0.65692	-15.711	7.8267	-10.102	-0.72484	-9.9316	1.0069
-6.1276	-12.264	6.3718	12.851	10.26	14.63	11.178	-0.85257	7.6965	-8.2346	-8.9563	-1.7372	-4.0292	-0.36502	1.3809	15.266	-2.5194	-9.6773	-13.187	-9.938	-9.5837	4.2376	16.419	3.1915	6.1877	1.8367	-3.1117	-10.043	-7.8962	25.341	1.2183	-1.5598	-9.9032	6.5924	-0.67874	-11.121	2.4225	4.241	-18.813	-3.1098	-2.4728	4.8582	9.8974	9.6435	-6.4094	14.329	0.14918	2.3897	-2.1786	-15.407
4.9902	8.3298	-4.522	6.0589	0.11137	7.398	10.651	-10.253	-9.9196	-5.2989	5.1022	-15.708	-12.792	14.826	-3.097	26.902	5.3976	-3.7438	5.8572	-3.0291	6.2794	13.397	2.1404	-1.9341	0.8783	1.0303	13.265	2.327	0.4985	11.225	-8.9317	-0.20068	8.6048	3.5357	3.9797	-0.45732	-7.7602	15.316	16.306	-11.786	1.4056	-0.39085	-14.587	9.7372	9.8541	6.1798	11.046	-3.7642	-10.779	-16.23
-11.64	-3.1653	15.195	-2.1848	10.696	-16.947	5.9741	-1.6516	1.1688	-5.5411	8.9113	13.18	-4.9556	6.0939	-2.6249	-10.686	0.75747	-4.883	-1.3327	-3.1527	-3.8979	-13.131	20.849	-16.922	-1.8648	2.884	7.5539	-3.2003	-1.8171	1.6367	0.20118	6.9389	-21.548	0.6314	-1.1053	12.907	-4.7572	16.446	3.0915	-5.5666	5.8848	0.068049	-8.0541	-9.1668	-11.709	0.82698	4.5884	-7.1251	0.78055	-7.773
2.2646	-10.003	-18.066	-0.023878	3.6144	-17.879	-4.1075	1.8884	-0.63567	3.6294	-9.0283	15.627	-8.9497	2.7847	4.3502	8.7113	-5.0148	1.4381	-2.713	4.9913	-0.3651	-2.3253	-0.48333	12.547	-0.076925	8.4128	-5.3489	-11.877	1.0037	19.76	3.5301	-6.7158	-5.3676	3.7272	-1.9536	3.6002	8.3746	-6.5768	4.6531	-8.6107	2.5908	-7.9517	7.303	-1.9598	2.4121	-1.3067	-6.7123	-2.4017	4.8799	1.7245
-7.9735	0.78576	-16.076	6.0502	4.3501	3.4812	6.6394	-11.716	-4.6943	-2.0479	-0.74525	12.222	0.56951	-5.7778	6.4895	0.72412	6.6324	7.7325	15.134	7.532	-1.3155	7.6529	1.884	-11.852	4.6667	3.694	-1.4637	5.0275	-2.4096	-2.5128	-0.36851	-4.5847	-1.2457	-2.8595	-2.7793	3.2122	-2.3576	-7.8837	7.0217	5.7327	-4.0739	5.0857	-1.3106	-5.8374	-3.0292	1.6032	9.4234	4.7106	4.8226	-6.8565
3.5583	-2.5091	-10.107	-4.2136	13.803	6.6668	-7.7039	-0.26785	0.78757	-3.1625	5.1321	-3.1104	-0.62476	-1.4617	-16.284	12.328	5.4639	5.3954	-4.0099	-7.131	-8.1603	6.5285	8.1211	-14.994	-4.6106	2.5623	2.607	9.9435	-0.23966	-2.1158	-1.692	-8.9857	-11.722	-3.8433	10.721	1.9102	-3.5979	9.5607	-6.0427	-8.6372	-3.5574	1.2361	4.7581	-0.10283	0.941	-6.7467	2.8097	-1.0425	-4.0515	-12.257
-12.62	-0.19347	-6.7912	-1.9198	-3.7388	10.736	9.7387	0.58174	3.3279	-1.018	7.6785	4.9361	11.644	2.592	-3.8628	20.143	16.27	0.64326	-11.65	-0.68153	12.36	-3.2132	0.37176	10.359	-3.8351	-1.6157	2.3096	2.0223	-16.226	1.7743	4.6039	-3.1324	-14.942	2.6439	-0.42167	1.9733	7.9576	-2.5248	0.63231	8.9471	9.831	-0.55029	3.8132	0.84997	5.0297	-8.9142	-0.25241	4.19	-4.5334	9.1653
13.354	1.4116	4.5729	-9.6102	-1.438	3.4736	0.68495	-2.8242	0.47071	6.1016	-11.029	13.148	-0.25391	-14.312	-11.418	6.5936	1.0708	1.6186	7.158	-6.9873	19.783	-1.7778	10.55	3.9587	-3.3277	2.5458	1.254	1.2868	7.3817	6.0593	1.0612	-4.837	-1.314	8.3566	-12.476	-6.7846	-6.5803	-3.9987	-4.2725	0.16506	9.9149	3.0778	4.4445	-6.4283	-3.3677	8.0374	-1.6656	2.8185	5.4407	1.6153
-2.0514	8.3441	-5.9204	5.6362	12.033	-7.7036	-3.2299	5.1071	4.8679	4.1245	7.8505	-6.3175	-11.715	-12.405	7.4329	14.902	-1.2767	6.2685	8.8088	-3.046	-9.346	0.24303	2.5705	-1.6807	-9.0479	-4.4396	5.0823	11.957	2.1399	3.4808	7.9926	2.9394	-2.1536	1.3822	5.4059	3.0106	-0.80587	-5.966	1.5776	9.4742	1.3275	2.4292	5.6385	0.27619	-3.1678	-2.1638	-4.0272	1.5698	-2.126	9.0566
10.156	2.907	-12.194	-14.135	-13.982	0.67836	-3.648	-12.684	-6.3052	-9.8427	-1.0568	-3.6847	-0.41517	7.8806	6.6185	0.83773	6.8479	-2.1317	1.1997	-17.111	-6.8219	-10.863	-6.7914	-5.3144	6.3849	0.20906	-10.061	-3.9165	5.1351	5.3437	7.3583	3.3807	-7.8885	3.631	-0.82122	5.9092	1.8435	-1.5696	-3.1682	2.23	0.10089	-0.77408	2.9475	-0.38835	2.0476	1.3043	2.9737	7.9705	6.7742	1.6866
-3.1271	-10.081	3.5495	-4.0589	4.5344	-8.4586	16.511	0.49083	-7.6269	4.9873	-7.998	12.79	0.95894	-2.8471	4.4219	-1.3271	-4.7874	-5.0552	-2.7302	-9.5658	6.2627	4.6982	2.6887	2.525	-0.57566	11.479	7.8449	2.2927	4.5958	2.6794	-9.1187	-0.5782	-0.060932	0.98239	9.1507	-4.0797	3.3854	-2.297	2.584	6.2296	-8.9867	-6.6279	6.6778	-5.2946	7.1381	1.2939	-2.4186	-6.5804	1.338	-3.7679
12.783	2.3827	7.3644	7.1153	5.975	13.502	-4.6912	4.9436	-1.2246	-4.2935	0.86004	10.005	-2.8759	6.7924	9.6703	8.4718	0.51453	-3.977	-1.6221	-0.86979	13.392	-9.3381	-4.6369	0.62346	9.5998	-0.99327	4.4736	4.9722	2.5803	-2.4308	1.9224	-6.2941	-0.058972	-4.1458	0.59648	8.7723	-3.0668	-1.8033	-5.4643	3.8271	-4.1087	-4.8806	-0.42124	2.6247	5.748	-7.8169	-5.5014	2.2643	-3.8346	4.9849
-1.6269	3.5781	-4.5512	-1.8164	-10.381	-4.9867	-4.8647	7.0087	1.1536	-5.875	3.3618	0.18655	1.4139	7.5134	2.4455	-1.8511	7.7339	-2.2263	-2.3423	7.5305	7.3167	4.0338	-0.71223	-2.2956	5.7963	4.0806	0.71518	4.1603	8.9003	-5.1434	-5.2251	-1.0991	-3.6821	0.081355	3.9277	6.1776	-4.2292	-8.4585	-0.69901	-13.173	-5.967	2.7298	0.93788	-5.6244	-4.8223	2.2481	-1.3991	3.0739	3.8697	-6.865
0.27991	5.9614	1.0727	-1.2286	7.4369	4.9826	-1.5115	-11.737	0.6643	4.3922	1.3389	1.127	1.367	2.8125	1.2975	0.96737	-2.7209	3.6484	-7.5335	3.3172	3.6485	4.0459	2.5491	-1.624	5.1026	-0.33408	3.5951	-10.821	1.1163	2.6381	-1.5063	2.3563	1.7805	0.89496	-6.7216	-7.8242	-0.68912	-5.7321	-6.8691	-2.7882	3.3768	5.5432	-7.6754	-3.2402	3.8013	-5.2557	2.8302	-0.33986	-0.74525	0.69104
-3.1923	-15.561	-5.9999	-4.6328	4.986	2.3333	0.71909	10.927	-3.2611	-8.5328	11.991	-8.033	-2.9937	-5.6369	0.88142	-2.202	2.3029	-6.1285	0.67854	0.97786	1.7372	0.68374	-4.4526	0.80016	5.2578	2.7324	2.3438	-1.0409	5.1781	-1.225	2.837	5.5293	-6.1255	-0.84312	-6.703	-3.4862	-0.50645	2.2315	2.35	-0.34302	1.0634	4.453	2.1674	4.3748	2.8299	3.4509	-3.1654	-1.9982	1.6963	3.4599
1.7134	-0.64299	1.6844	-2.7949	6.9916	6.2138	4.8053	-0.28866	0.88026	11.318	2.1408	-0.25132	5.2218	5.0025	7.892	2.0651	4.1826	8.1712	5.6127	-2.0598	-1.6763	2.0552	-1.876	-1.7555	-1.1155	10.259	-3.3775	3.6043	-1.4098	-0.082313	2.8322	0.48404	-4.3975	3.7687	4.0677	3.3227	-3.3543	-0.25384	-3.5469	-4.8477	1.3474	-1.6172	1.3849	0.4945	-2.0618	2.9272	8.3568	-0.49764	1.5738	2.2344
-0.74118	2.03	10.331	7.5809	4.0247	2.4406	-0.63024	-1.9666	4.5382	-2.8749	-2.1561	-2.9515	-0.24702	11.253	1.2007	0.32893	9.6923	-4.0008	3.1048	13.691	-0.65059	-2.0453	1.6497	0.73812	-0.065147	3.015	0.58903	0.6083	5.5049	4.7274	-3.8986	2.0343	1.276	0.5182	3.3976	-5.7745	4.8611	-1.8746	2.5138	-1.0657	-0.047566	2.3195	11.946	-5.0598	0.533	3.4173	4.0271	7.8716	2.3013	5.0219
5.6669	-1.5935	-2.7476	-3.4387	6.7343	7.3787	4.1737	1.0137	6.6558	0.30239	-3.1262	-6.8256	-1.5701	-3.3259	0.81467	-5.5236	-2.6115	-4.9368	5.5896	5.1451	3.6347	0.99535	-6.1735	4.3593	1.4721	6.9909	-1.0722	3.6506	-4.362	2.5762	1.9585	-3.2767	-1.2541	1.5086	-1.9908	2.3454	5.1059	-8.1795	-0.4978	1.8788	-2.325	2.2989	-5.6165	0.78698	5.4025	2.9035	-2.6559	-1.7537	0.21648	-6.6585
-0.14368	-4.4994	-3.8488	-1.3454	5.6827	-1.5441	-4.2015	-3.2961	2.0767	7.532	-4.7998	-1.6317	-4.8568	8.0601	1.7954	0.73373	-4.4678	-5.6547	-7.5046	11.204	1.1269	2.5178	0.024179	1.2741	-5.1741	0.071865	3.9781	1.841	0.56871	-1.6665	2.2147	-0.53985	-3.6123	-6.6531	-4.7858	-2.9933	-9.071	-1.6056	0.23768	1.1694	10.522	-4.6082	-7.7767	-1.1869	7.3387	3.8503	-1.776	1.9941	4.344	2.9517
2.3922	2.9878	-0.14927	4.36	-2.0302	-1.6081	5.8351	1.3763	5.1331	-1.9651	4.1142	1.6298	0.75522	7.4412	0.72453	-2.4189	-1.8446	7.6953	-2.0175	-1.0737	1.1578	4.5354	4.082	-2.3038	8.7038	2.8501	3.598	5.0845	3.7344	4.4559	7.2819	0.76835	1.5266	4.1779	-0.11647	7.5301	3.6069	-1.9481	1.5287	5.557	3.259	1.8234	-0.73887	-0.55692	-0.74834	-1.9366	-2.0288	-0.44754	0.83851	6.6271
-8.079	8.7841	1.0826	3.4532	-1.3163	3.2401	-5.6267	4.861	-5.1753	-0.20507	-0.034873	-0.32785	-0.14073	-5.3496	-1.8711	-0.55847	-0.10242	-3.9454	-1.6252	5.6412	-0.12139	4.3315	-3.1104	3.1246	0.93133	-3.2957	4.0728	0.67762	-1.2389	-2.8323	4.8983	3.5656	2.6327	0.75198	5.7962	4.8074	-3.5261	4.7679	0.36788	-3.2212	1.1696	3.2228	6.4163	4.1077	5.553	7.1379	-2.1687	2.7511	4.521	0.60148
8.2335	1.8197	-6.7641	-1.1083	0.25964	0.34125	-0.10788	0.43137	-2.4687	2.3302	2.7855	5.77	6.6018	-1.1909	0.81841	6.6662	-2.0562	-3.5098	0.46057	2.229	-4.4841	-0.053101	4.8622	3.5227	-2.9083	-0.49538	-0.62083	-2.6845	6.389	0.98092	-3.2535	3.3457	1.1616	-2.7266	4.8986	-0.090601	-0.72299	5.0474	-0.051187	2.4139	0.69739	9.135	-3.4247	-2.7302	1.7168	6.2421	-0.11625	3.8702	5.6697	0.085779
-5.4354	3.4821	-1.1928	-1.4562	-0.083734	5.1601	2.1854	-9.5347	3.4174	-1.8128	1.0373	5.2354	0.17452	8.1702	3.6973	-4.8546	2.0205	-1.2927	1.6854	-1.191	4.3837	1.9211	2.6391	2.2026	-1.0462	-3.3279	-0.96348	3.4254	1.1364	-5.0048	-0.85651	7.7553	-2.2867	1.5258	-5.0136	-4.057	-0.84909	4.6956	-0.81888	1.2782	-0.8815	0.95178	3.2029	1.1886	0.37009	5.2786	0.080074	-11.405	3.7308	-3.6903
6.3288	-3.9016	-3.6706	4.9663	-1.3442	-2.3951	2.5672	0.7833	-3.1935	1.0542	3.016	-0.03177	-0.14727	2.2569	0.53793	0.28805	-3.6409	3.5939	-4.0748	1.4793	-2.1214	-4.1362	-1.1301	-5.6158	2.4656	4.7461	5.3079	6.7567	-5.8081	0.22992	-2.6168	4.9878	2.8678	-4.2892	0.20221	1.2265	-3.73	4.4244	1.4227	0.30494	0.44584	-2.5108	4.5545	1.4642	-0.15718	4.9133	-0.49995	-2.4398	1.073	-0.24049
19.213	19.628	54.724	23.38	19.143	18.098	1.4459	-6.2983	-3.5444	31.955	16.498	4.3502	2.4286	1.8657	-0.84821	-6.9909	-3.048	4.9558	-1.4783	6.1294	2.8788	-3.6983	9.5086	15.708	8.5153	7.1078	9.4599	6.4753	10.19	7.7316	-4.8098	14.281	8.4815	8.75	9.2061	5.9905	-1.8546	6.0496	20.085	11.412	3.6376	-4.037	18.67	4.9294	-1.9976	1.6125	4.1799	5.1252	7.4872	9.0907
-5.072	-1.5384	-4.1194	-5.5889	6.7786	1.8012	2.7762	6.1607	1.2715	0.1524	2.1681	6.5489	-2.5036	2.2524	0.44783	-9.438	2.3215	-2.1468	6.2938	-1.0209	-1.2204	3.0111	-2.6134	0.71765	-1.5429	-2.214	-0.41475	-2.8954	-0.58129	3.3206	6.0745	4.2175	4.687	-0.79789	6.0097	-0.75068	-2.2126	6.633	4.4079	-5.6955	3.678	-9.953	-2.2953	1.484	0.50409	4.8198	-2.5869	-3.3238	4.1544	0.60469
5.8639	6.0987	3.2096	1.2426	1.5948	-2.3435	-0.43216	-3.8284	-0.87125	-3.2114	-4.2657	-1.4992	-2.8383	-1.8694	-3.2791	-1.3914	-4.27	0.46896	-4.6529	-2.7563	-2.3008	-2.6813	-0.82531	-2.0643	-2.3884	1.9003	-5.1322	2.8785	-2.864	-4.6196	4.0068	1.5418	-4.4788	-3.4421	-1.6037	0.7289	4.5903	-0.093477	2.9722	-1.4593	-1.3343	-2.7298	-3.054	-1.4448	-3.3211	-0.1866	-0.75067	-0.28541	2.4588	-1.3932
-0.55162	-3.2268	-0.61844	4.3151	-2.4695	-0.14876	-2.1709	4.6956	-2.2614	-2.8243	-1.0746	-4.8201	-1.9184	-0.30697	-0.23149	-2.8727	1.8185	-2.6592	2.824	-1.3866	-2.2183	4.6074	4.9227	0.81197	2.7877	3.289	3.3802	4.0288	1.9894	2.8759	0.10457	-0.37369	-0.68885	0.52709	2.2037	-0.59536	3.5266	1.3833	2.4032	0.87618	1.1337	2.1711	-5.8875	-3.1715	2.3613	-1.8728	2.3853	-0.82055	1.7119	-7.8044
0.25091	-1.9601	0.038815	-2.6805	-3.514	1.0687	5.8403	-3.5094	3.1207	-0.59538	1.5569	-0.80874	1.4865	-2.1625	-1.7807	2.7406	1.8475	0.34531	-2.2544	3.8299	-5.9925	-0.63089	3.4574	-3.647	3.2691	-1.5154	-0.3578	-4.2703	-1.476	0.92498	0.25632	1.3257	-2.7835	1.4895	0.44411	-0.5143	-2.2277	1.8164	1.277	-0.84619	0.76689	2.7445	-0.91432	1.4836	-0.31127	0.32688	-1.2663	-2.8309	-1.7195	0.2602
-5.7862	-0.83567	3.7539	-1.0235	-1.5176	-5.8672	0.48128	-1.7516	1.8804	-0.93469	1.6481	-0.096986	0.34408	-0.33999	-1.2044	-0.75975	2.4942	4.6343	4.0008	0.96926	0.85028	0.38223	0.045992	-1.6822	-1.582	-1.8317	0.61025	1.3084	-1.6012	-1.5692	-0.51621	-1.2644	-0.10954	1.9003	-4.8209	0.2895	-2.9878	2.7883	-0.54522	1.6699	1.0202	-1.3285	2.5453	-3.5687	0.29096	-0.76606	-1.9834	2.0263	-0.69524	3.0616
-0.47917	-3.0799	0.83416	-1.4395	-1.9892	-3.8289	-1.4358	2.8214	1.6511	4.8124	-2.2991	1.7651	0.84071	-3.4154	-3.2019	-1.0087	-2.5912	-1.2783	0.16562	-1.5347	-2.0949	-1.559	0.39268	2.1061	-1.1121	-0.085494	-2.3451	1.5019	2.9986	0.033994	5.787	-0.39223	-3.1513	-0.17926	-1.4531	-0.035707	-0.74267	-2.7666	0.41232	2.3366	0.313	3.0112	0.57894	-1.2211	-1.7667	0.46755	0.10321	-1.2792	4.6835	-0.61266
0.07022	1.3315	0.67057	1.3874	1.0311	1.2343	0.32957	-0.05314	-2.8042	-3.312	-1.5373	-0.34229	-0.47289	-1.2118	-0.091602	-3.6794	-1.6377	1.3006	-1.7225	1.0426	2.962	0.33701	-0.41457	-0.97043	-2.5136	0.85031	-2.0353	7.6282	-0.43262	0.56439	-0.94521	-3.1485	-1.1959	2.4139	2.8856	3.5692	-1.8004	0.0048559	-3.639	0.36414	1.7421	1.7911	-0.70067	0.44623	0.57661	0.96583	-0.55991	0.058668	-0.95722	3.9832
-2.226	-2.0648	1.2314	-0.57863	-4.4012	-3.3984	-4.1904	-3.0449	-3.3313	-1.5211	2.1362	-1.0308	-3.4492	1.2065	-2.9066	0.90792	-2.7527	-5.0049	-3.8812	-0.090761	0.15461	-1.261	0.22138	0.86536	-0.56609	-1.4321	1.2288	-1.1406	3.2131	3.104	-1.6994	-0.75751	3.0562	2.4776	-0.35938	1.1447	1.2117	1.0365	2.0232	-1.5883	-0.91751	-1.3675	0.34309	1.7613	-3.0338	-0.009214	-2.4826	-2.065	-1.7933	0.83959
0.39347	0.79857	-0.9773	0.55658	0.58573	0.61017	-1.4684	-0.94235	-2.0383	0.98444	0.64491	0.58906	-0.78053	-2.8172	0.43449	-2.652	-0.45277	0.52751	0.52656	0.19856	0.31679	-1.9498	-0.81616	0.10179	0.032848	-0.99793	-1.2613	-3.7749	0.081211	0.41424	2.0565	-0.37466	-4.5309	-0.54362	-3.3022	3.154	0.91725	0.69602	-0.5981	0.25175	-1.6023	-2.1138	-1.9284	-0.21171	1.3797	0.97957	1.5927	2.2541	-3.6223	-0.23717
-1.0097	1.4476	-0.90688	2.4163	-2.4128	-0.36302	0.64808	-0.8964	-0.13567	-1.6697	-3.0288	0.38274	0.97766	-1.7059	-2.0697	0.50045	-2.2635	3.9427	-1.8826	0.94436	-1.2252	2.2069	-0.97402	-0.33311	-1.1569	1.1055	0.11787	-3.2286	-0.17975	-0.20413	0.41257	-3.7253	1.479	1.4598	2.7831	0.37132	2.4024	-0.98079	-1.4241	1.7408	2.8419	-0.074194	2.2301	0.62566	0.51756	-0.41283	0.20767	2.1333	0.95031	1.1839
1.57	0.1951	-3.0692	0.22577	0.77614	-0.49555	-1.9578	0.26176	-0.26018	1.3579	-1.2425	-1.6085	0.32197	1.6997	-2.4124	2.4842	0.55158	-0.23859	0.40038	1.4134	1.8991	-2.2793	0.1163	-2.2217	0.031996	-0.84315	0.93099	-0.52029	-1.0587	2.1233	-1.1715	-0.42629	-1.0968	-1.1978	-1.1383	-1.8261	-0.53288	-1.6352	-2.6286	1.5153	0.50174	-0.74634	1.0123	-3.3459	-1.2432	-0.90205	1.502	-0.61995	1.3877	0.76642
-1.6604	-1.4045	-0.088012	-0.5915	-1.0948	-0.23216	1.3878	-0.74222	1.2065	1.9906	0.03523	-1.4721	2.008	-1.285	2.3231	-0.42229	-1.3462	-1.2797	0.97412	0.75411	-1.3285	-0.49283	-0.6398	-1.6882	0.099771	-2.0944	-0.21258	0.29425	-1.2829	-1.329	-1.7522	-0.45992	0.7207	-1.3378	2.2089	0.94034	-1.2117	-2.2027	2.8364	0.149	-0.97869	-0.083773	1.77	-0.58688	0.26437	0.51355	-2.081	-0.010624	2.1823	-0.18319
0.12161	-2.9502	-0.40732	-1.0221	0.30057	1.4321	-1.3222	0.26243	-0.4368	-3.753	-0.61846	-0.64944	-0.094842	0.47555	-0.11399	-0.45936	2.2986	-1.8844	0.3157	0.72729	1.2936	0.32726	2.0222	1.5849	1.1705	-0.1509	-1.2115	-0.068333	0.2273	0.98156	1.4568	0.57773	-0.22246	-0.025036	-0.10911	-1.4623	0.92581	1.0876	-2.4408	0.19662	-1.319	-1.0634	0.35511	-1.8293	-1.1199	1.5798	-0.38099	2.455	-0.14494	0.66939
0.40066	-0.19032	2.0529	1.5598	-0.32532	2.1347	0.018555	0.94031	0.46255	-0.26937	1.4766	-1.7134	1.34	0.70738	1.1777	0.3474	-0.45405	0.57168	0.81522	2.2131	-2.2663	-0.39193	0.87768	-0.9854	-1.6484	2.4066	-1.1076	-1.8504	-2.4832	0.65576	0.50731	0.080136	0.20055	0.94444	-0.84658	-0.11526	0.35341	0.69731	-0.91587	0.64552	-2.0798	0.44206	0.58733	1.7294	-0.80103	-0.703	-1.1322	-3.161	-1.8964	0.63116
-2.9003	1.9868	1.9887	-0.66995	-0.76648	0.29894	0.52967	0.61892	0.36776	0.37537	0.23378	-0.37491	-0.3565	-1.0573	-0.45743	-4.0317	0.15258	-1.098	-1.331	-0.41138	-1.7063	0.17028	-3.7677	-0.17916	1.7819	1.1131	0.43523	1.1253	-0.66378	0.96983	0.56331	1.4922	-1.2719	2.0174	-0.84581	0.24927	2.3501	-1.78	0.64955	0.67368	-0.92824	0.27543	0.91845	-1.1397	-1.6556	-2.1587	0.031691	-0.77038	0.45843	-0.50079
1.2333	1.1052	-2.1451	0.20219	0.099532	-0.5049	0.81321	-2.2163	-2.1959	-1.5374	0.76389	-1.4298	-0.73951	1.6899	2.5774	0.22033	0.73558	0.051706	2.9278	-0.33428	0.18057	-0.69746	0.11132	0.71517	-0.0032687	1.3502	1.1912	-0.25882	2.1952	1.7208	0.16049	1.1844	-0.55182	-0.069047	0.73626	1.0016	-1.4947	-2.3652	2.0254	0.12171	-0.24072	-1.5561	0.31495	-1.2193	0.90281	0.77403	0.0042477	-0.36009	-0.35902	0.58212
-0.24666	-1.5259	-1.2491	-0.18745	-0.65062	0.094384	1.6505	0.3184	-0.69407	0.011449	1.2035	-0.67553	-0.33474	-1.7936	1.0895	0.94577	0.7412	-1.3089	-4.3166	-1.5589	2.1369	-0.4879	-1.1835	1.0932	1.6367	0.36848	-0.78366	-1.378	-0.86049	-0.16615	-0.21036	-0.26812	2.3038	0.16165	-1.3588	2.9525	-1.1534	-0.98167	0.53531	0.64236	0.90584	0.57938	1.526	-0.42912	1.8788	1.2072	-0.062108	-0.94676	-1.3865	1.4693
2.1257	1.0326	1.0056	-0.69395	1.2159	-0.24328	-0.74445	0.95963	-3.072	-0.86596	1.708	-2.3898	0.52673	-1.4583	-5.037	2.0112	0.10158	1.0348	0.88869	1.1932	-0.31181	0.33492	1.1234	-1.8106	2.2058	-0.69202	0.33301	0.37179	2.0358	-0.52412	0.51616	1.9564	-0.39414	-2.159	0.52094	-0.041006	-1.4809	-0.3941	1.2819	-1.8402	1.7478	1.9931	0.78839	-0.44095	-1.1845	1.0907	0.023362	0.63946	0.38095	1.0751
-1.312	0.46812	1.1319	0.3589	-0.85898	2.0792	1.0204	-1.4408	-1.2733	1.1768	-1.8677	1.2956	-1.7525	-0.18453	0.32189	-2.5059	-1.1267	-2.1507	-1.7152	-0.97533	-1.0071	0.1388	0.038254	0.43071	2.0483	0.18929	1.3817	0.77662	0.65539	-0.57311	-0.2542	-1.3423	-2.4669	-0.88381	0.62337	-0.38494	-0.79742	-0.25591	2.4954	-0.78093	0.40275	0.16517	1.4359	-0.51518	2.0584	-0.9235	-0.046449	0.27674	-0.87804	0.86114
0.86409	1.3638	-1.1856	-0.066044	-0.5608	0.64689	-0.93326	0.5042	-0.65105	0.17184	-0.85821	-0.91116	-2.2125	-0.46931	1.2334	-0.26942	-0.60871	-0.7718	-0.38209	-0.61797	-0.47128	-0.75943	1.0322	-2.3108	-0.097761	0.41553	2.0375	0.64314	-0.4261	-0.31894	1.6867	1.0008	1.5124	-0.088349	0.31088	0.25062	-2.2054	-0.53135	-0.83099	-1.2766	-1.2795	0.89243	0.96508	2.3449	0.85033	1.4428	1.2655	-0.42119	1.225	-0.46704
-2.1388	1.7849	-0.4005	-0.56144	-0.59245	0.43335	-0.045626	-1.2992	-0.31067	0.4492	-0.24864	-0.74678	-0.37747	-0.24145	-1.925	0.88404	1.3539	-0.091721	2.9003	-1.329	-0.61841	0.33266	1.0234	-0.88396	0.95935	-1.1519	-0.90595	1.6592	0.60051	-0.77393	0.6256	0.54473	-0.81475	2.9802	0.032685	0.32737	-0.32062	0.91694	0.57666	2.7231	-0.10749	0.030246	-1.1942	1.0037	0.32674	-1.3303	-0.23996	0.11673	-0.72935	0.19807
2.5382	-0.188	0.62104	0.39181	0.22445	-1.7996	0.29437	-0.082873	-1.0999	0.15997	1.4793	3.1217	1.6258	-1.0978	-0.97852	-1.1805	0.36839	-1.0982	-1.1468	1.6868	1.0939	1.0201	0.15582	-0.11747	-0.5847	0.14154	0.62366	1.1192	-0.25912	-0.41211	1.2955	-0.67444	-0.82408	0.84083	1.6663	0.87134	-1.5499	-0.45879	0.62424	-0.9823	-2.7165	0.69639	-1.0036	-0.17714	-0.40402	-2.4158	-0.68099	1.1534	-1.1025	0.56077
-0.30279	1.0335	-0.23049	-0.35694	0.64022	0.51781	0.74456	-2.0594	-2.0913	0.70001	-2.5984	0.79943	-0.26318	-0.16209	0.5737	0.15574	0.156	1.3516	0.79512	-0.94762	-1.0024	0.42548	-1.0211	-0.44048	0.46984	-0.9826	-1.1605	1.8781	0.14255	0.21708	-0.63436	0.75212	1.4593	0.73196	-1.0051	0.53985	0.17675	-0.58663	0.97858	-1.4558	-0.93431	1.9605	-0.077201	-1.3492	0.55147	1.3288	0.55733	0.29407	0.19844	-0.014086
1.4974	-1.9655	-0.48761	-1.1476	1.3985	-0.61974	2.4911	1.4911	-1.5185	-0.26148	0.56767	0.64449	-0.95985	-1.038	-0.66449	-2.3823	1.021	1.6116	0.29104	-1.0373	0.56051	0.49395	0.55288	-2.1343	-0.90983	0.42575	-0.22424	-0.47472	-0.28183	0.058081	-3.0564	-0.18175	0.55997	0.45493	0.097121	-1.5923	0.28415	1.1998	1.5092	0.082598	-0.27023	-1.6843	0.90091	-3.4098	-0.45399	0.53623	-0.80034	-0.095671	-0.3446	-0.019816
-1.6786	-1.2479	-0.57389	0.91501	-1.2562	0.011372	-1.1724	-1.433	-1.8252	0.46485	0.8116	-0.40488	1.3605	0.92826	-0.37345	-0.67606	0.7357	0.97305	-0.1956	-1.7514	-0.38152	0.57887	-1.115	0.42268	-1.7063	1.3254	-0.014291	0.86981	1.4942	-0.41459	-1.2221	2.4491	-2.2873	-0.61512	0.64524	0.38586	-1.0417	0.53459	-1.0368	-0.37009	-0.53373	-1.3894	0.99161	0.78381	-0.11028	-0.19434	1.861	0.18042	0.016004	-0.13174
0.53757	1.5333	0.21593	-1.3195	-1.6105	0.14244	0.9557	2.1883	0.22265	1.6929	-1.6838	-0.9405	-0.87775	0.040287	2.0775	2.412	0.72804	0.12371	-0.70713	-0.63963	-0.15972	1.3928	-1.4439	0.16714	0.54547	-0.0064063	-0.35884	-0.86377	1.5314	-0.44735	0.32407	0.10777	-0.1128	-0.63381	0.43902	-0.41382	-0.42631	1.6971	-2.7534	0.53888	-1.0487	-0.27396	0.86226	-2.119	-0.21043	-1.3045	-0.23357	-0.0011173	0.23604	0.8685
-1.5568	0.89355	-0.1566	-0.28996	-0.72782	0.55523	-0.91733	1.0314	0.50519	-1.1688	0.33322	0.91752	-0.25939	-1.2508	-0.39978	0.83258	-1.1824	-0.34005	2.3358	-0.62508	0.0047059	0.50776	0.19394	-0.49701	-2.5314	-0.53165	1.2435	0.72978	-0.46842	-0.26705	-0.86718	-2.3294	1.0877	-0.54223	1.674	-0.22526	-0.45945	-0.5493	0.052361	-1.5523	-1.408	0.44342	1.5224	2.5385	-0.62423	-1.2628	0.28052	1.1026	-0.43636	0.043369
0.40293	-0.20302	1.7505	-0.86134	-2.1344	-0.20112	-1.4844	0.7145	0.33646	0.77558	0.53766	-0.02961	0.52673	-0.16848	0.33132	-1.7826	0.10333	1.1209	0.61743	0.66275	0.53671	-0.82746	0.5127	1.4694	0.55016	0.83198	-1.3516	-3.0093	0.18652	-0.94513	-1.0647	1.6013	0.16083	0.75719	1.7653	-1.1414	-2.0985	-0.75299	-0.6848	-0.58876	-1.5408	0.087448	-0.63241	-0.10851	-1.656	0.66558	1.3787	1.5639	0.25521	1.037
-1.7948	0.15365	0.64402	-0.29967	1.076	0.882	0.23179	1.8863	0.81028	-1.1553	-0.79953	0.37524	0.63411	-0.26793	1.0459	1.0762	0.1646	-0.092538	-2.4873	0.17343	-0.46268	0.26341	0.72619	-1.4734	0.56821	-1.814	0.78088	-1.6694	0.82435	0.56592	-0.57001	-0.46626	-1.3621	0.89409	0.012147	-0.25216	-1.1936	0.32348	-0.43472	-0.03741	0.21845	1.2857	0.44942	-0.14296	-0.016629	-0.329	-0.25091	0.59238	1.0668	1.3798
0.66431	-0.71931	2.2443	0.41715	0.95633	-0.46229	1.4402	-0.58334	-0.50575	-0.39278	0.059183	0.086586	-0.71072	-0.33104	0.35988	-0.57078	1.8098	-1.6951	1.8625	1.3012	0.44128	0.53571	-1.8913	-0.85371	-0.22789	-1.2158	-0.24193	-0.87791	0.20964	0.48699	2.2735	-1.166	-0.3611	-0.35065	-1.0115	-0.84002	-0.70579	-0.66238	-1.0089	0.2118	1.2218	0.88223	0.2688	-0.19189	0.67034	-0.43147	-0.83141	1.4638	0.74441	-1.1138
-0.72925	0.17253	0.83218	1.1444	-0.48561	0.067346	-0.70137	0.74974	-0.35855	0.16674	0.65663	-1.3172	-0.92921	0.40616	-0.22607	0.22665	0.46264	-0.12793	0.37934	-1.3366	-0.84519	-1.2373	-0.34738	-0.91898	0.95426	0.57572	-0.24817	0.6738	-2.3925	-1.9666	1.0303	0.76971	0.86399	-1.0554	-1.016	-0.72499	-1.3736	0.84205	0.83236	1.5484	0.53735	1.0381	0.79878	-1.0535	0.020608	-0.061878	0.22924	1.03	-0.94117	-0.13781
0.32107	-0.33501	-0.28584	0.92273	-0.48026	-0.23036	0.35941	-0.055508	1.1067	0.24441	0.85886	0.40483	0.87806	0.50714	0.25738	1.1159	0.6028	-0.0032948	-0.037833	0.83477	-0.9514	-0.93522	0.95405	-0.82797	0.28655	-1.1361	-0.16589	2.5289	-0.48262	0.32467	-0.81033	-0.87936	-1.0813	-1.6361	-0.076187	0.094285	-0.32308	1.892	1.0207	-1.36	0.26853	-0.72169	-0.3953	0.090286	0.24501	-0.0085641	-0.21698	-1.503	0.032592	-0.43389
-1.0163	0.036244	-0.23505	-0.85474	-0.76709	-0.67892	0.22839	-0.35115	-0.50913	-0.37825	-0.20845	0.6672	0.82891	0.46485	1.1911	0.64763	-0.96385	1.5217	-0.034387	1.3662	1.0209	-0.30413	0.37014	0.36962	2.0681	-0.44369	0.74848	0.93628	-1.2957	-0.7783	0.99536	-1.0206	1.1827	-1.3984	-0.2633	-0.97574	1.1919	0.56432	0.28659	-1.0626	0.16251	-0.1881	-0.11312	-0.41175	0.968	-1.613	0.10095	-0.32887	0.23113	0.87173
-0.056501	2.0414	-1.6525	0.56868	0.44721	0.091371	-1.0762	-2.296	0.59343	1.5638	0.53426	0.88281	1.087	0.60978	-0.3934	-0.19946	1.5156	-0.49144	-2.0592	-0.84085	-0.2867	0.015192	1.4929	1.3337	-0.616	-0.65036	0.39126	-2.0745	0.23811	0.76022	-0.10547	-0.75227	-0.80512	-0.020038	0.061495	-0.48675	0.12333	1.3031	0.43919	0.63587	0.041668	-0.97219	0.29209	-0.089767	0.28547	-1.5388	-0.053901	1.6387	-0.59543	0.44897
0.024748	-1.0504	0.23527	0.20118	-0.73906	0.12883	-2.1128	0.66091	-0.61177	0.14998	0.58892	0.99958	-0.57233	0.23575	1.1355	0.18737	-1.8814	-0.81513	0.12781	1.8252	-1.369	0.13168	0.15757	-0.65257	0.057742	-0.23957	0.6126	-1.1353	0.8063	-0.77377	0.24758	-0.11895	0.19368	0.37409	-0.044087	0.053763	0.46224	0.61295	1.4223	1.1988	1.1125	0.35911	0.4671	-1.7933	-0.0090442	-0.26109	-0.58073	-0.84916	-0.20462	0.42991
0.19625	-0.40019	-0.79804	1.5086	-0.45382	-0.66846	0.65018	-0.027022	1.5564	-0.63571	-0.017285	0.78139	0.13513	0.16575	0.30294	-0.77511	-0.24012	-1.4944	-0.46872	1.2942	1.1027	0.10877	0.3371	0.059272	0.019517	0.98206	0.77898	1.3997	0.80985	0.22028	-1.8211	1.0741	0.35218	-0.75968	-0.12657	-0.54063	-0.10897	-0.78856	-1.4522	0.63207	0.33374	0.57852	-1.8465	-1.0283	-1.1616	0.76423	-0.045541	0.14182	-0.55039	-0.62871
-0.22456	-0.32336	-1.6047	2.3787	0.32224	0.39385	-0.29531	-0.12436	-0.18831	1.0385	-1.576	0.51295	-0.85096	0.59339	-0.62551	-0.50847	-0.479	1.2459	0.94471	-0.47161	-0.41246	-1.0252	-0.34824	-0.16447	-0.68865	0.74626	0.65428	0.14866	0.88801	0.91188	0.54297	-0.24721	2.1092	-0.7703	-1.061	-1.2422	-1.2492	-0.72433	0.096721	-0.15682	-0.20942	0.617	-0.58518	-0.40734	0.45805	-1.1637	0.26053	-1.1937	-0.52905	2.5559
-0.67555	-1.8984	0.62992	0.90837	-1.2592	0.1414	0.04576	-0.85571	-0.55589	0.562	-0.27131	0.4105	-0.36429	-0.78602	-1.007	0.12179	-0.068799	1.4501	-0.60679	0.020571	-0.033732	0.31238	1.7969	0.44186	1.6448	0.39775	-0.37561	1.5499	-0.26237	1.2266	0.92807	0.61499	1.3161	0.19141	-0.30816	0.2773	-1.2759	-0.8775	-1.5871	0.11537	-0.17922	-0.71116	-0.0036482	-0.46402	-0.41916	-0.16876	-0.36303	0.7949	-1.4049	-1.6358
0.51846	0.75909	-1.1961	-1.9105	0.22105	-0.53628	-0.59228	1.0486	0.52845	0.80757	-0.85565	-1.8845	-0.73405	0.52764	0.12357	-1.2334	-0.45272	-0.42933	-0.59579	1.0583	-0.41791	0.5006	-0.93244	1.8725	0.63836	-0.9879	-0.28526	0.34738	0.28181	1.1023	0.32193	0.18382	1.5129	0.41673	0.48605	0.22015	-0.14121	1.5648	0.5465	-1.2035	-0.41082	0.79305	-0.66174	-0.23598	0.21601	-0.30852	-0.1452	1.4536	-0.59678	-0.50488
0.78513	0.40479	0.5378	-0.81019	-1.9683	0.39098	-0.43277	0.39958	-0.10796	0.31586	-0.2027	-0.72515	0.28861	0.93624	-1.3276	-0.0094556	0.63471	2.9485	-1.4049	1.305	0.38741	1.6247	-1.439	-0.48808	-0.23301	-0.69265	0.36348	0.32097	1.0706	-0.85945	0.49764	0.095526	1.2874	0.081711	0.40345	0.87533	-1.8015	0.2817	0.53437	-0.15829	0.7857	-0.97273	-0.10917	-0.093304	-0.33131	-1.2954	1.5929	-0.49585	-0.66297	-0.5512
-0.71563	0.64754	-0.52214	0.10653	-0.82077	-0.51874	1.2606	-0.78833	-0.21444	-0.85546	2.1353	-0.55353	-0.19873	0.16896	0.41175	0.00047299	-1.0754	-0.30684	-0.95167	-0.47353	0.27993	-0.12042	-0.97549	-0.072913	0.39935	0.75772	-0.17611	0.47967	1.1326	-0.19061	-0.58489	0.70332	0.84868	-1.7636	0.1364	-0.94545	0.17552	0.81265	0.25021	-0.30888	-0.4355	1.3834	-0.028103	0.29945	-1.1628	0.36268	-0.60043	1.6845	0.054648	-0.47842
-0.96915	0.17846	0.56051	-0.11884	-0.10187	-0.15895	0.056396	0.067541	-0.83197	0.97258	0.67129	0.0035585	-0.32851	0.01194	1.0706	-0.511	-1.7702	1.4556	0.081889	0.012179	0.37999	-0.24136	1.8529	-0.0023264	-1.0612	0.037856	-0.016082	-0.86755	-0.27068	1.3638	-0.53512	0.33552	-0.17076	-1.1977	-0.44975	-0.86725	0.80011	-0.73848	0.32057	-0.026526	0.18808	0.35175	-0.83845	-0.22889	-0.10768	-0.89777	-0.040207	0.61154	1.166	1.3883
0.71437	0.43848	-0.81268	0.40842	1.26	0.38679	0.10669	-0.32132	-0.39749	-0.73031	-0.19768	1.0629	1.3178	-1.0303	0.69186	-0.49369	-0.00032064	2.2842	-1.1817	-1.8968	-0.19688	0.078482	-0.83354	0.42812	0.35175	-0.30052	1.3097	0.39122	-0.43396	-0.42438	1.0688	-0.39812	0.56436	0.084124	-0.95425	-0.10296	-0.10327	0.83506	0.43963	1.6741	-0.94827	-1.4469	-0.43905	-0.27669	-0.12119	1.0666	-0.90097	0.11817	0.052423	-1.3455
1.7662	0.42571	0.054132	-0.95506	-1.0963	-1.6178	0.3736	0.9107	-1.6724	0.95344	-0.57444	0.24531	-0.10993	-1.4314	0.65375	1.1345	-0.15934	-0.18225	-1.3391	-0.3639	0.51622	0.17111	-1.308	-0.070133	1.0074	0.39836	1.0281	0.80553	-1.0043	0.52549	-0.82552	-1.3305	-0.95599	0.12187	0.19245	-2.3138	0.14546	0.41028	0.34421	0.7252	1.5538	0.19149	-0.24439	1.1037	-0.11269	0.65012	0.72492	0.13859	-0.26201	-0.096438
-0.33729	-0.79655	-1.131	-0.78788	1.257	0.063422	1.5416	-0.38129	0.41833	0.8384	1.007	-0.62718	0.44657	-1.9072	-1.0366	-0.22292	-0.80039	-0.48001	-0.84367	0.36885	-0.74231	1.1664	0.46716	-0.57232	-0.45833	0.24229	-0.10585	-0.1671	1.1936	0.5346	1.1498	0.81957	0.33412	-1.8659	0.16183	0.68887	0.51237	1.2922	-0.59285	0.59455	0.43269	-0.47674	0.74706	0.069369	0.85531	-0.40775	-0.38465	-0.11799	0.043506	0.26012
-0.050163	-1.2154	0.53592	0.79959	0.16504	0.27934	1.0461	-0.3646	0.92272	0.21323	-1.0118	-0.039477	-0.045645	0.10166	-0.23119	0.94226	0.15046	0.15617	-0.0044693	1.309	0.73942	-0.146	-0.77273	0.5144	0.79509	0.95224	-0.74408	-0.34042	0.48851	1.1904	-0.80427	0.52115	0.45313	-1.7755	-1.0002	0.72286	0.83861	-0.93748	1.0403	-0.060092	-0.83494	0.34257	1.0367	0.16011	0.5133	-1.1683	-0.57522	0.74045	-0.69934	-0.29759
-0.4585	0.97516	-0.35679	-0.071123	-0.25024	0.18083	0.58141	0.39037	0.38906	0.57182	1.1042	0.61117	-0.28652	0.54	-0.86554	0.84832	0.15313	-0.44561	-0.065842	0.12107	-0.65922	0.90194	-0.76845	0.54108	-0.18738	1.2049	-1.7879	-0.072875	0.67918	-0.71788	-0.38967	-0.54224	-1.7374	0.39399	-0.91315	0.025471	-0.47477	-0.80627	-0.83008	-0.97135	1.2964	-0.12443	-0.65218	0.92695	1.5226	0.70884	0.4962	-0.40344	-0.0046391	0.1333
-1.003	-0.44152	-1.4248	0.12427	0.829	0.9081	-0.31186	-0.83435	-0.064035	2.0761	-1.4401	0.64531	-0.26128	0.31033	-0.134	-1.2182	-1.6192	-0.65523	-0.16222	1.8941	0.1852	0.30202	0.22265	-0.95917	0.48815	-0.41872	0.51547	-0.80428	0.27529	-1.922	-0.57408	0.44473	0.4018	0.69551	-0.015548	0.02989	-1.6334	0.80426	0.22268	0.20176	0.68038	0.47274	-0.41255	-0.45607	-0.22311	0.94416	0.80666	0.019391	-0.66892	-1.1838
0.22063	0.1478	0.36064	-2.7487	-0.10804	-0.37086	-0.51396	-0.68055	-0.36564	0.91157	0.18941	0.54517	-0.25047	-0.61577	0.35254	-0.35035	-0.41345	0.91156	0.22278	0.75903	0.58872	0.14224	0.8495	0.46327	-0.82743	0.98584	1.2129	0.073955	0.27507	0.94744	-0.29718	0.27851	-1.4733	-0.023073	-0.50061	0.24582	-0.099749	0.092137	-1.4583	-0.81617	0.13193	0.276	-0.11345	-0.40594	0.96416	1.5611	-1.8002	0.49796	0.13133	0.07804
0.57883	-0.5782	0.66714	-0.22885	0.69372	0.80627	-0.60224	-0.064556	-0.56424	-0.8941	-1.4779	0.44498	0.19497	0.62423	0.28613	0.84115	0.14279	0.67897	0.60047	-0.090754	-0.48813	-0.66358	-0.37286	0.66169	0.50829	0.040884	0.17039	-1.5543	0.095146	0.3939	-0.32613	-1.4607	-0.24842	0.82614	1.0263	1.4627	0.18881	-0.37591	0.448	-1.3678	0.54081	0.86885	-0.69747	-1.806	-0.66547	-0.54001	0.48256	0.083999	-0.43479	-0.70012
0.62156	-0.97736	-0.76018	-0.15424	0.36358	1.6064	-0.38233	1.1563	0.70374	-0.74046	0.082454	-0.61453	-0.1878	-1.2964	0.055185	-0.63306	-0.40176	0.11545	0.0038331	0.37086	0.61976	0.31705	0.27939	1.1725	-1.1488	-1.6618	-0.088121	0.80523	-0.30227	-0.17229	-0.79079	-0.1791	-0.89914	-0.64246	1.4733	0.86423	-0.5916	-0.36834	0.47917	0.73831	0.58881	-0.53029	0.94452	-0.98978	-0.22719	-1.6714	0.82213	-0.83826	-0.25822	-0.21356
0.54418	0.25059	-0.18848	0.48433	-0.83272	0.87606	1.5968	0.26062	-0.18699	-0.18977	0.14463	-1.0322	0.89107	-1.1551	-1.2667	-0.73183	-0.58448	0.22491	-0.24026	0.71829	-0.16238	-0.4141	0.12749	0.54463	-1.2275	-1.0741	-0.18407	-0.12572	-0.1755	0.57403	0.82452	-0.3383	0.49335	0.6697	-0.51261	0.056466	0.95402	-1.3939	0.49613	0.16258	-0.40337	0.17125	0.38873	-0.68899	-0.21244	1.7367	0.29681	0.27759	0.72415	0.49766
-0.54877	-1.5032	0.4228	-0.49564	0.010605	1.1465	-0.04429	-0.62208	-0.56905	1.2776	-0.59975	-0.86883	0.45538	0.10115	0.25387	0.12936	1.1285	-1.1911	-0.38528	0.23014	-0.03389	-0.04192	-0.64994	-1.0391	-0.17141	-1.0604	-0.67302	0.99599	0.53537	0.73314	0.71065	-0.59958	0.91343	0.68648	0.51982	0.14176	0.72248	0.7092	-1.0722	0.89919	-0.40339	-0.32833	-0.2538	0.64014	-0.21427	0.36979	1.6565	0.64878	-0.24753	-0.19931
-0.65892	0.064537	1.1722	-0.024076	-0.17157	-0.18431	0.28511	-0.63571	-0.6812	-0.58541	-0.58324	0.2276	0.59004	-0.84878	-1.1227	0.26915	0.4345	-0.55463	-0.043103	0.21881	0.56857	-0.89126	0.18702	0.72866	-0.55807	0.67404	-0.51865	-0.55469	-1.4034	-1.0532	-0.94957	0.12199	0.43185	-0.63848	0.13927	0.19798	-0.83515	2.0923	0.10108	0.19363	-0.79187	0.76085	-1.0864	-1.1181	0.82417	0.21377	0.018332	-0.59892	0.11937	0.42098
1.4083	0.23869	1.6345	0.34626	0.099048	-0.47715	0.48444	0.4633	-0.14012	0.60168	-0.27414	-0.23174	0.12567	0.95639	-0.096211	-0.02726	-1.3281	-1.0503	0.54894	-0.6145	-0.51764	0.96041	0.06636	0.12154	-0.015373	0.19054	-0.50736	-0.16073	-1.2998	0.42254	-1.9779	-1.0333	0.82201	0.11537	-0.52897	0.55414	-0.6716	0.29092	-1.4258	0.52364	0.8351	-0.8593	-0.69674	0.23151	0.38363	1.1912	0.034758	0.26843	-0.41546	-0.25912
0.13482	-0.27045	-0.28891	-0.11797	0.96584	-0.90418	-0.53459	-0.45456	0.68644	0.3863	0.37244	-0.44494	-0.96935	-0.019373	0.53293	0.57204	1.3866	0.63803	0.35615	0.36136	-1.0523	0.72686	-0.58036	0.67451	-0.73266	0.11535	0.71212	1.0417	1.0442	-0.31708	-0.084442	-1.0478	-0.461	0.08473	0.26004	-0.040718	-0.16423	0.55007	1.0323	-0.29541	-1.0272	-0.19738	-0.097093	-0.26757	-0.97465	0.82289	-0.022968	-0.34192	-0.73705	1.171
0.17932	-1.1607	0.52764	0.046442	-0.25472	-0.59012	-0.61754	-0.35067	0.4751	-0.36202	-1.9386	0.35021	-0.18839	-0.82156	0.10272	0.33211	0.43904	0.17778	-0.63961	-0.86544	-0.039407	-0.079481	0.68834	0.10519	-1.6795	0.24702	-0.12866	0.13436	-0.30196	0.16225	-1.2064	1.3984	-0.053898	-0.86142	0.032216	0.66485	-0.34002	0.25927	0.14123	-0.04755	0.08934	0.30477	0.71469	1.4952	1.1626	0.1689	0.16697	-0.038574	0.83135	-0.59744
0.49505	0.44457	-0.47841	0.14402	-0.90013	0.76292	-0.96985	0.93804	0.088641	0.16896	-0.64096	-0.88248	0.4946	-0.54949	0.35041	-0.85349	1.2753	-0.21526	0.24042	-1.0029	0.60333	1.1763	-0.73243	-0.67131	-0.044865	-0.12181	0.32858	-1.0222	-0.54965	0.96026	-0.76504	0.30172	0.66748	-0.25978	-1.3167	0.52047	0.50069	-0.57047	0.88115	-1.2942	-0.14986	-0.12216	0.012772	0.72072	0.53315	-0.075351	-0.33577	0.82268	0.74769	-0.036552
0.83434	-0.99343	-1.0923	0.20018	-1.2079	0.091043	0.019064	0.79534	0.034076	0.5666	0.95524	0.62782	-0.20072	0.79912	0.1611	-0.23728	1.3573	-0.13222	-1.2368	-0.56771	-0.4118	-1.1988	0.13352	0.3391	-0.39662	0.31164	-1.2289	1.121	0.040697	0.24817	-0.39464	-0.011951	-0.29202	0.89936	-0.10171	-0.29294	-0.11711	-0.20883	0.10528	-0.39473	0.79509	0.51482	1.3594	-1.0464	0.75659	0.46866	0.35744	-0.88711	-0.0015787	0.88381
-0.98348	0.73489	-0.89468	0.062179	-0.26841	0.023069	0.72311	0.98908	-0.95534	-1.0908	0.18424	0.83385	-0.7496	-0.41129	0.75308	0.78007	-0.049826	0.18444	-0.40681	-0.22024	-0.19959	-0.19925	0.77129	0.030033	0.19034	-0.27602	0.58533	-0.19332	0.066845	0.032113	0.58162	0.56756	-0.38131	-0.51206	0.6782	0.14039	-0.43225	0.09161	-0.3291	0.39003	0.74749	0.40705	-2.0686	0.49729	-0.35003	0.31247	0.065589	0.094614	-0.96602	1.0812
-0.95254	0.38365	0.34939	0.13619	0.15791	0.44715	-0.67104	-1.0853	0.977	0.30856	0.63826	-0.21964	-0.00659	-1.0059	-0.0091228	0.85206	0.95263	0.54636	-0.92758	0.010805	0.45195	0.29502	0.3935	-1.0443	0.5407	-0.99636	-0.35989	0.6562	0.57007	-0.38332	-0.63985	-0.99841	0.070768	0.68034	0.32487	0.41461	0.31134	-1.3541	-0.47994	-1.8468	-0.36394	-1.3581	-0.74733	-1.0204	0.0085296	0.90027	-0.32059	0.16396	0.55213	0.29315
[truncated: 66 more columns]
